# Supplementary material for: catena-Poly[hemi[bis­(4′-phenyl-2,2′:6′,2′′-terpyridine-κ3 N)copper(II)] [cuprate(I)-di-μ2-thio­cyanato-κ2 N:S;κ2 S:N]]
Source: Acta Crystallogr Sect E Struct Rep Online. 2009 Jun 20;65(Pt 7):m801. doi: 10.1107/S1600536809023009 (PMC2969286; doi:10.1107/S1600536809023009)
Supplement: Supplementary file 1 [file e-65-0m801-sup1.cif]

##############################################################################
###                                                                        ###
###        Electronic paper (Acta Crystallographica Section E)             ###
###                                                                        ###
##############################################################################
#                                                                            #
# This CIF contains the data in a paper accepted for publication in Acta     #
# Crystallographica Section E. It conforms to the requirements of Notes      #
# for Authors for Section E, and has been peer reviewed under the auspices   #
# of the IUCr Commission on Journals.                                        #
#                                                                            #
# Full details of the Crystallographic Information File format               #
# are given in the paper "The Crystallographic Information File (CIF):       #
# a New Standard Archive File for Crystallography" by S. R. Hall, F. H.      #
# Allen and I. D. Brown [Acta Cryst. (1991), A47, 655-685].                  #
#                                                                            #
# The current version of the core CIF dictionary is obtainable from          #
# ftp://ftp.iucr.org/pub/cif_core.dic. The current version number is 2.4.    #
#                                                                            #
# Software is freely available for graphical display of the structure(s) in  #
# this CIF.  For information consult the CIF home page http://www.iucr.org/  #
# cif/home.html                                                              #
#                                                                            #
# This file may be used for bona fide research purposes within the           #
# scientific community so long as proper attribution is given to the journal # 
# article from which it was obtained.                                        #
#                                                                            #
##############################################################################
                                             
data_I
_audit_creation_method     SHELXL-97
_chemical_name_systematic
;
<i>catena</i>-Poly[hemi[bis(4'-phenyl-2,2':6',2''-terpyridine-
\k^3^<i>N</i>)copper(II)] [cuprate(I)-di-\m~2~-thiocyanato-
\k^2^<i>N</i>:<i>S/i>;\k^2^<i>S</i>:<i>N</i>]]
;
_chemical_name_common     ?
_chemical_formula_moiety     'C42 H30 Cu N6 2+, 2(C2 Cu N2 S2 -)'
_chemical_formula_sum     'C46 H30 Cu3 N10 S4'
_chemical_formula_iupac     '[Cu (C21 H15 N3)2] [Cu2 (N C S)4]'
_chemical_formula_weight     1041.66
_chemical_melting_point     ?
_symmetry_cell_setting     triclinic
_symmetry_space_group_name_H-M     'P -1'
_symmetry_space_group_name_Hall     '-P 1'
loop_
    _symmetry_equiv_pos_as_xyz
    'x, y, z'
    '-x, -y, -z'
_cell_length_a     10.1803(6)
_cell_length_b     10.1829(6)
_cell_length_c     21.3203(12)
_cell_angle_alpha     83.5710(10)
_cell_angle_beta     89.5660(10)
_cell_angle_gamma     81.6760(10)
_cell_volume     2173.0(2)
_cell_formula_units_Z     2
_cell_measurement_reflns_used     3113
_cell_measurement_theta_min     2.64
_cell_measurement_theta_max     22.56
_cell_measurement_temperature     295(2)
_exptl_crystal_description     Block
_exptl_crystal_colour     Black
_exptl_crystal_size_max     0.15
_exptl_crystal_size_mid     0.14
_exptl_crystal_size_min     0.12
_exptl_crystal_density_diffrn     1.592
_exptl_crystal_density_meas     ?
_exptl_crystal_density_method     'not measured'
_exptl_crystal_F_000     1054
_exptl_absorpt_coefficient_mu     1.695
_exptl_absorpt_correction_type     'multi-scan'
_exptl_absorpt_process_details     '(SADABS; Sheldrick, 1996)'
_exptl_absorpt_correction_T_min     0.7851
_exptl_absorpt_correction_T_max     0.8225
_diffrn_ambient_temperature     295(2)
_diffrn_radiation_type     MoK\a
_diffrn_radiation_wavelength     0.71073
_diffrn_radiation_source     'fine-focus sealed tube'
_diffrn_radiation_monochromator     graphite
_diffrn_measurement_device_type
;
Bruker SMART APEX area-detector
;
_diffrn_measurement_method     '\f and \w'
_diffrn_detector_area_resol_mean     ?
_diffrn_reflns_number     17217
_diffrn_reflns_av_R_equivalents     0.0311
_diffrn_reflns_av_sigmaI/netI     0.0540
_diffrn_reflns_theta_min     2.02
_diffrn_reflns_theta_max     26.00
_diffrn_reflns_theta_full     26.00
_diffrn_measured_fraction_theta_max     0.988
_diffrn_measured_fraction_theta_full     0.988
_diffrn_reflns_limit_h_min     -12
_diffrn_reflns_limit_h_max     12
_diffrn_reflns_limit_k_min     -12
_diffrn_reflns_limit_k_max     12
_diffrn_reflns_limit_l_min     -26
_diffrn_reflns_limit_l_max     26
_diffrn_standards_number     ?
_diffrn_standards_interval_count     ?
_diffrn_standards_interval_time     ?
_diffrn_standards_decay_%     ?
_refine_special_details
;
Refinement of <i>F</i>^2^ against ALL reflections. The weighted <i>R</i>-factor
<i>wR</i> and goodness of fit <i>S</i> are based on <i>F</i>^2^, conventional
<i>R</i>-factors <i>R</i> are based on <i>F</i>, with <i>F</i> set to zero for
negative <i>F</i>^2^. The threshold expression of <i>F</i>^2^ >
\s(<i>F</i>^2^) is used only for calculating <i>R</i>-factors(gt) <i>etc</i>.
and is not relevant to the choice of reflections for refinement.
<i>R</i>-factors based on <i>F</i>^2^ are statistically about twice as large
as those based on <i>F</i>, and <i>R</i>- factors based on ALL data will be
even larger.
;
_reflns_number_total     8453
_reflns_number_gt     5988
_reflns_threshold_expression     I>2\s(I)
_refine_ls_structure_factor_coef     Fsqd
_refine_ls_matrix_type     full
_refine_ls_R_factor_all     0.0810
_refine_ls_R_factor_gt     0.0552
_refine_ls_wR_factor_gt     0.1259
_refine_ls_wR_factor_ref     0.1412
_refine_ls_goodness_of_fit_ref     1.026
_refine_ls_restrained_S_all     1.057
_refine_ls_number_reflns     8453
_refine_ls_number_parameters     568
_refine_ls_number_restraints     54
_refine_ls_hydrogen_treatment     constr
_refine_ls_weighting_scheme     calc
_refine_ls_weighting_details
          'calc w=1/[\s^2^(Fo^2^)+(0.0609P)^2^+1.919P] where P=(Fo^2^+2Fc^2^)/3'
_atom_sites_solution_hydrogens     geom
_atom_sites_solution_primary     direct
_atom_sites_solution_secondary     difmap
_refine_ls_shift/su_max     0.001
_refine_ls_shift/su_mean     0.000
_refine_diff_density_max     1.526
_refine_diff_density_min     -0.888
_refine_ls_extinction_method     none
_refine_ls_extinction_coef     ?
loop_
    _atom_type_symbol
    _atom_type_description
    _atom_type_scat_dispersion_real
    _atom_type_scat_dispersion_imag
    _atom_type_scat_source
    'C' 'C' 0.0033 0.0016
                         'International Tables Vol C Tables 4.2.6.8 and 6.1.1.4'
    'H' 'H' 0.0000 0.0000
                         'International Tables Vol C Tables 4.2.6.8 and 6.1.1.4'
    'N' 'N' 0.0061 0.0033
                         'International Tables Vol C Tables 4.2.6.8 and 6.1.1.4'
    'S' 'S' 0.1246 0.1234
                         'International Tables Vol C Tables 4.2.6.8 and 6.1.1.4'
    'Cu' 'Cu' 0.3201 1.2651
                         'International Tables Vol C Tables 4.2.6.8 and 6.1.1.4'
_computing_data_collection     'SMART (Bruker, 2002)'
_computing_cell_refinement     'SAINT (Bruker, 2002)'
_computing_data_reduction     'SAINT (Bruker, 2002)'
_computing_structure_solution     'SHELXS97 (Sheldrick, 2008)'
_computing_structure_refinement     'SHELXL97 (Sheldrick, 2008)'
_computing_molecular_graphics     'SHELXTL (Sheldrick, 2008)'
_computing_publication_material     'SHELXTL (Sheldrick, 2008)'
loop_
    _atom_site_type_symbol
    _atom_site_label
    _atom_site_fract_x
    _atom_site_fract_y
    _atom_site_fract_z
    _atom_site_U_iso_or_equiv
    _atom_site_adp_type
    _atom_site_calc_flag
    _atom_site_refinement_flags
    _atom_site_occupancy
    _atom_site_disorder_assembly
    _atom_site_disorder_group
    Cu Cu1 0.49651(5) 0.79721(6) 0.75522(2) 0.04334(17) Uani d . 1 . .
    Cu Cu2 -0.00482(7) 0.74884(6) 1.01693(3) 0.0650(2) Uani d . 1 . .
    Cu Cu3 0.02122(6) 0.24319(6) 0.52085(3) 0.05204(18) Uani d . 1 . .
    S S1 0.18721(14) 0.64253(13) 0.95859(6) 0.0549(3) Uani d . 1 . .
    S S2 -0.14546(18) 0.86946(15) 0.93153(9) 0.0860(6) Uani d . 1 . .
    S S3 0.19621(12) 0.07262(12) 0.56458(6) 0.0464(3) Uani d . 1 . .
    S S4 -0.04694(14) 0.35973(13) 0.60866(6) 0.0550(3) Uani d . 1 . .
    N N1 0.3676(4) 0.9799(4) 0.77294(17) 0.0492(9) Uani d U 1 . .
    N N2 0.5013(3) 0.7885(4) 0.84804(16) 0.0386(8) Uani d . 1 . .
    N N3 0.6371(4) 0.6148(4) 0.78198(16) 0.0416(9) Uani d . 1 . .
    N N4 0.6732(4) 0.8846(4) 0.72222(17) 0.0467(9) Uani d . 1 . .
    N N5 0.4877(3) 0.7923(3) 0.66328(15) 0.0374(8) Uani d . 1 . .
    N N6 0.3130(4) 0.7109(4) 0.74383(17) 0.0488(10) Uani d . 1 . .
    N N7 0.0858(5) 0.4059(4) 0.9483(2) 0.0636(12) Uani d . 1 . .
    N N8 -0.0544(5) 1.1122(5) 0.9388(2) 0.0630(12) Uani d . 1 . .
    N N9 -0.0682(4) 0.6194(4) 0.54712(18) 0.0510(10) Uani d . 1 . .
    N N10 0.1066(4) -0.1400(4) 0.51346(19) 0.0504(10) Uani d . 1 . .
    C C1 0.2992(6) 1.0712(6) 0.7315(2) 0.0692(16) Uani d . 1 . .
    H H1 0.3185 1.0694 0.6888 0.083 Uiso calc R 1 . .
    C C2 0.2026(7) 1.1665(7) 0.7484(3) 0.0863(18) Uani d . 1 . .
    H H2 0.1576 1.2291 0.7179 0.104 Uiso calc R 1 . .
    C C3 0.1727(7) 1.1693(7) 0.8105(3) 0.0926(19) Uani d . 1 . .
    H H3 0.1073 1.2342 0.8233 0.111 Uiso calc R 1 . .
    C C4 0.2411(6) 1.0740(6) 0.8546(3) 0.0749(18) Uani d . 1 . .
    H H4 0.2208 1.0729 0.8973 0.090 Uiso calc R 1 . .
    C C5 0.3388(5) 0.9815(5) 0.8345(2) 0.0450(11) Uani d . 1 . .
    C C6 0.4210(4) 0.8776(4) 0.87713(19) 0.0378(10) Uani d . 1 . .
    C C7 0.4160(4) 0.8682(4) 0.94226(19) 0.0401(10) Uani d . 1 . .
    H H7 0.3594 0.9312 0.9617 0.048 Uiso calc R 1 . .
    C C8 0.4947(4) 0.7653(4) 0.97905(19) 0.0379(10) Uani d . 1 . .
    C C9 0.5786(4) 0.6746(4) 0.94723(19) 0.0390(10) Uani d . 1 . .
    H H9 0.6334 0.6047 0.9700 0.047 Uiso calc R 1 . .
    C C10 0.5807(4) 0.6884(4) 0.8820(2) 0.0384(10) Uani d . 1 . .
    C C11 0.6651(4) 0.5962(5) 0.84408(19) 0.0404(10) Uani d . 1 . .
    C C12 0.7644(5) 0.5007(6) 0.8694(2) 0.0631(15) Uani d . 1 . .
    H H12 0.7828 0.4908 0.9125 0.076 Uiso calc R 1 . .
    C C13 0.8364(6) 0.4198(6) 0.8306(3) 0.0768(19) Uani d . 1 . .
    H H13 0.9038 0.3536 0.8470 0.092 Uiso calc R 1 . .
    C C14 0.8086(6) 0.4371(6) 0.7673(2) 0.0657(16) Uani d . 1 . .
    H H14 0.8561 0.3826 0.7402 0.079 Uiso calc R 1 . .
    C C15 0.7106(5) 0.5350(5) 0.7447(2) 0.0535(13) Uani d . 1 . .
    H H15 0.6932 0.5477 0.7015 0.064 Uiso calc R 1 . .
    C C16 0.4897(5) 0.7524(5) 1.0481(2) 0.0674(10) Uani d DU 1 . .
    C C17 0.4049(6) 0.8408(6) 1.0785(2) 0.0786(11) Uani d DU 1 . .
    H H17 0.3529 0.9114 1.0549 0.094 Uiso calc R 1 . .
    C C18 0.3944(6) 0.8278(6) 1.1434(2) 0.0832(11) Uani d DU 1 . .
    H H18 0.3313 0.8861 1.1622 0.100 Uiso calc R 1 . .
    C C19 0.4748(6) 0.7313(5) 1.1807(2) 0.0796(11) Uani d DU 1 . .
    H H19 0.4723 0.7269 1.2245 0.095 Uiso calc R 1 . .
    C C20 0.5589(6) 0.6414(6) 1.1509(2) 0.0803(11) Uani d DU 1 . .
    H H20 0.6134 0.5730 1.1747 0.096 Uiso calc R 1 . .
    C C21 0.5640(6) 0.6510(6) 1.08594(19) 0.0762(10) Uani d DU 1 . .
    H H21 0.6198 0.5864 1.0671 0.091 Uiso calc R 1 . .
    C C22 0.7639(6) 0.9315(6) 0.7553(2) 0.0603(14) Uani d . 1 . .
    H H22 0.7551 0.9281 0.7989 0.072 Uiso calc R 1 . .
    C C23 0.8678(6) 0.9834(6) 0.7278(3) 0.0698(16) Uani d . 1 . .
    H H23 0.9282 1.0165 0.7522 0.084 Uiso calc R 1 . .
    C C24 0.8837(6) 0.9871(6) 0.6640(3) 0.0709(17) Uani d . 1 . .
    H H24 0.9538 1.0242 0.6444 0.085 Uiso calc R 1 . .
    C C25 0.7956(5) 0.9358(6) 0.6293(2) 0.0581(14) Uani d . 1 . .
    H H25 0.8060 0.9352 0.5859 0.070 Uiso calc R 1 . .
    C C26 0.6905(4) 0.8847(4) 0.6596(2) 0.0413(10) Uani d . 1 . .
    C C27 0.5899(4) 0.8247(4) 0.62715(19) 0.0378(10) Uani d . 1 . .
    C C28 0.5990(5) 0.7969(5) 0.5653(2) 0.0429(11) Uani d . 1 . .
    H H28 0.6706 0.8186 0.5410 0.052 Uiso calc R 1 . .
    C C29 0.5018(4) 0.7367(4) 0.53914(19) 0.0405(10) Uani d . 1 . .
    C C30 0.3948(4) 0.7099(4) 0.57630(19) 0.0374(10) Uani d . 1 . .
    H H30 0.3263 0.6729 0.5596 0.045 Uiso calc R 1 . .
    C C31 0.3894(4) 0.7382(4) 0.63832(19) 0.0374(10) Uani d . 1 . .
    C C32 0.2836(4) 0.7071(4) 0.68283(19) 0.0394(10) Uani d . 1 . .
    C C33 0.1616(5) 0.6776(5) 0.6644(2) 0.0490(12) Uani d . 1 . .
    H H33 0.1421 0.6768 0.6219 0.059 Uiso calc R 1 . .
    C C34 0.0712(5) 0.6499(6) 0.7093(3) 0.0665(16) Uani d . 1 . .
    H H34 -0.0103 0.6284 0.6978 0.080 Uiso calc R 1 . .
    C C35 0.1010(6) 0.6538(6) 0.7718(3) 0.0711(17) Uani d . 1 . .
    H H35 0.0399 0.6359 0.8030 0.085 Uiso calc R 1 . .
    C C36 0.2221(5) 0.6846(6) 0.7870(2) 0.0644(15) Uani d . 1 . .
    H H36 0.2420 0.6874 0.8292 0.077 Uiso calc R 1 . .
    C C37 0.5151(4) 0.6986(5) 0.47397(19) 0.0410(10) Uani d . 1 . .
    C C38 0.6401(5) 0.6557(4) 0.4509(2) 0.0444(11) Uani d . 1 . .
    H H38 0.7146 0.6509 0.4765 0.053 Uiso calc R 1 . .
    C C39 0.6547(5) 0.6202(5) 0.3905(2) 0.0517(12) Uani d . 1 . .
    H H39 0.7389 0.5924 0.3755 0.062 Uiso calc R 1 . .
    C C40 0.5463(6) 0.6258(6) 0.3528(2) 0.0630(15) Uani d . 1 . .
    H H40 0.5567 0.6005 0.3123 0.076 Uiso calc R 1 . .
    C C41 0.4217(6) 0.6686(6) 0.3744(2) 0.0692(16) Uani d . 1 . .
    H H41 0.3480 0.6729 0.3483 0.083 Uiso calc R 1 . .
    C C42 0.4056(5) 0.7053(5) 0.4349(2) 0.0561(13) Uani d . 1 . .
    H H42 0.3211 0.7346 0.4493 0.067 Uiso calc R 1 . .
    C C43 0.1256(5) 0.5044(5) 0.9518(2) 0.0467(11) Uani d . 1 . .
    C C44 -0.0890(7) 1.0120(6) 0.9343(3) 0.0790(11) Uani d . 1 . .
    C C45 -0.0607(4) 0.5133(5) 0.5729(2) 0.0400(9) Uani d . 1 . .
    C C46 0.1439(4) -0.0529(5) 0.5350(2) 0.0397(10) Uani d . 1 . .
loop_
    _atom_site_aniso_label
    _atom_site_aniso_U_11
    _atom_site_aniso_U_22
    _atom_site_aniso_U_33
    _atom_site_aniso_U_12
    _atom_site_aniso_U_13
    _atom_site_aniso_U_23
    Cu1 0.0446(3) 0.0535(4) 0.0328(3) -0.0080(3) 0.0034(2) -0.0079(2)
    Cu2 0.0847(5) 0.0437(4) 0.0693(5) -0.0180(3) -0.0072(4) -0.0058(3)
    Cu3 0.0624(4) 0.0423(3) 0.0525(4) -0.0099(3) -0.0023(3) -0.0068(3)
    S1 0.0606(8) 0.0564(8) 0.0512(7) -0.0212(6) 0.0085(6) -0.0042(6)
    S2 0.1016(13) 0.0481(8) 0.1102(13) -0.0130(8) -0.0552(10) -0.0106(8)
    S3 0.0529(7) 0.0451(6) 0.0422(6) -0.0108(5) -0.0074(5) -0.0036(5)
    S4 0.0766(9) 0.0474(7) 0.0393(6) -0.0059(6) 0.0072(6) -0.0018(5)
    N1 0.052(2) 0.060(2) 0.033(2) -0.0001(15) -0.0021(18) -0.0061(18)
    N2 0.036(2) 0.049(2) 0.0306(19) -0.0035(17) 0.0009(15) -0.0069(16)
    N3 0.044(2) 0.049(2) 0.0314(19) -0.0029(18) 0.0034(16) -0.0082(17)
    N4 0.056(2) 0.055(2) 0.032(2) -0.010(2) 0.0024(18) -0.0116(18)
    N5 0.041(2) 0.044(2) 0.0280(18) -0.0059(17) -0.0011(16) -0.0059(15)
    N6 0.047(2) 0.069(3) 0.030(2) -0.008(2) -0.0007(17) -0.0061(18)
    N7 0.068(3) 0.050(3) 0.075(3) -0.017(2) 0.016(2) -0.011(2)
    N8 0.078(3) 0.056(3) 0.055(3) -0.010(2) -0.013(2) -0.007(2)
    N9 0.064(3) 0.045(2) 0.044(2) -0.006(2) -0.002(2) -0.0060(19)
    N10 0.050(2) 0.045(2) 0.055(3) -0.0014(19) -0.011(2) -0.0045(19)
    C1 0.078(4) 0.092(4) 0.035(3) -0.016(4) -0.009(3) 0.008(3)
    C2 0.086(4) 0.097(4) 0.058(3) 0.026(3) -0.004(3) 0.019(3)
    C3 0.090(4) 0.102(4) 0.064(3) 0.041(3) 0.004(3) 0.015(3)
    C4 0.078(4) 0.088(4) 0.043(3) 0.033(3) 0.009(3) 0.003(3)
    C5 0.044(3) 0.055(3) 0.034(2) 0.000(2) 0.003(2) -0.005(2)
    C6 0.038(2) 0.044(3) 0.029(2) 0.001(2) -0.0004(18) -0.0059(19)
    C7 0.041(3) 0.044(3) 0.033(2) 0.003(2) 0.0061(19) -0.0080(19)
    C8 0.034(2) 0.047(3) 0.033(2) -0.010(2) -0.0011(18) -0.0068(19)
    C9 0.040(2) 0.046(3) 0.029(2) 0.000(2) -0.0009(18) -0.0055(19)
    C10 0.035(2) 0.046(3) 0.034(2) -0.002(2) 0.0022(19) -0.0089(19)
    C11 0.040(2) 0.050(3) 0.031(2) -0.005(2) 0.0024(19) -0.006(2)
    C12 0.064(3) 0.087(4) 0.029(3) 0.021(3) -0.001(2) -0.007(3)
    C13 0.079(4) 0.091(4) 0.046(3) 0.036(3) 0.004(3) -0.007(3)
    C14 0.082(4) 0.068(4) 0.044(3) 0.011(3) 0.017(3) -0.020(3)
    C15 0.072(4) 0.061(3) 0.029(2) -0.008(3) 0.008(2) -0.013(2)
    C16 0.080(2) 0.080(2) 0.0313(15) 0.0226(18) 0.0027(15) -0.0060(15)
    C17 0.094(2) 0.090(2) 0.0370(16) 0.0330(18) 0.0063(16) -0.0037(16)
    C18 0.101(2) 0.095(2) 0.0386(16) 0.0338(19) 0.0078(17) -0.0060(16)
    C19 0.096(2) 0.094(2) 0.0361(16) 0.0263(19) 0.0032(16) -0.0038(16)
    C20 0.093(2) 0.095(2) 0.0380(16) 0.0294(19) 0.0019(17) -0.0005(16)
    C21 0.088(2) 0.090(2) 0.0373(16) 0.0297(18) 0.0028(16) -0.0028(16)
    C22 0.070(4) 0.076(4) 0.039(3) -0.015(3) 0.000(3) -0.019(3)
    C23 0.060(4) 0.093(4) 0.064(4) -0.023(3) -0.008(3) -0.028(3)
    C24 0.060(4) 0.088(4) 0.076(4) -0.042(3) 0.017(3) -0.020(3)
    C25 0.062(3) 0.078(4) 0.043(3) -0.031(3) 0.011(2) -0.014(3)
    C26 0.048(3) 0.047(3) 0.030(2) -0.011(2) 0.002(2) -0.0064(19)
    C27 0.041(2) 0.042(2) 0.031(2) -0.009(2) 0.0021(19) -0.0033(18)
    C28 0.048(3) 0.053(3) 0.030(2) -0.015(2) 0.004(2) -0.004(2)
    C29 0.048(3) 0.044(3) 0.029(2) -0.005(2) -0.0034(19) -0.0037(19)
    C30 0.039(2) 0.044(2) 0.030(2) -0.005(2) -0.0042(18) -0.0023(18)
    C31 0.038(2) 0.039(2) 0.032(2) -0.0018(19) -0.0011(19) 0.0013(18)
    C32 0.038(2) 0.047(3) 0.033(2) -0.004(2) 0.0006(19) -0.0060(19)
    C33 0.045(3) 0.065(3) 0.039(3) -0.014(2) 0.000(2) -0.004(2)
    C34 0.049(3) 0.101(5) 0.055(3) -0.027(3) 0.007(3) -0.013(3)
    C35 0.057(4) 0.108(5) 0.050(3) -0.024(3) 0.016(3) 0.001(3)
    C36 0.064(4) 0.097(4) 0.031(3) -0.012(3) 0.007(2) -0.004(3)
    C37 0.048(3) 0.048(3) 0.027(2) -0.009(2) 0.0019(19) -0.0034(19)
    C38 0.047(3) 0.049(3) 0.039(2) -0.010(2) 0.001(2) -0.007(2)
    C39 0.057(3) 0.054(3) 0.045(3) -0.005(2) 0.011(2) -0.011(2)
    C40 0.087(4) 0.066(4) 0.034(3) -0.002(3) 0.001(3) -0.011(2)
    C41 0.072(4) 0.093(4) 0.043(3) 0.001(3) -0.017(3) -0.019(3)
    C42 0.051(3) 0.077(4) 0.039(3) 0.000(3) -0.005(2) -0.015(2)
    C43 0.048(3) 0.049(3) 0.041(3) -0.004(2) 0.007(2) -0.001(2)
    C44 0.095(2) 0.0446(18) 0.098(2) -0.0090(18) -0.0519(19) -0.0091(18)
    C45 0.041(2) 0.0463(17) 0.032(2) -0.004(2) -0.0011(19) -0.0062(16)
    C46 0.038(2) 0.044(3) 0.034(2) 0.001(2) -0.0030(19) 0.002(2)
_geom_special_details
;
All e.s.d.'s (except the e.s.d. in the dihedral angle between two l.s. planes)
are estimated using the full covariance matrix. The cell e.s.d.'s are taken
into account individually in the estimation of e.s.d.'s in distances, angles
and torsion angles; correlations between e.s.d.'s in cell parameters are only
used when they are defined by crystal symmetry. An approximate (isotropic)
treatment of cell e.s.d.'s is used for estimating e.s.d.'s involving l.s.
planes.
;
loop_
    _geom_bond_atom_site_label_1
    _geom_bond_atom_site_label_2
    _geom_bond_site_symmetry_2
    _geom_bond_distance
    _geom_bond_publ_flag
    Cu1 N5 . 1.970(3) ?
    Cu1 N2 . 1.972(3) ?
    Cu1 N1 . 2.184(4) ?
    Cu1 N4 . 2.197(4) ?
    Cu1 N3 . 2.198(4) ?
    Cu1 N6 . 2.203(4) ?
    Cu2 N8 2_577 1.953(5) ?
    Cu2 N7 2_567 1.954(4) ?
    Cu2 S2 . 2.4297(17) ?
    Cu2 S1 . 2.4886(16) ?
    Cu3 N10 2_556 1.979(4) ?
    Cu3 N9 2_566 2.004(4) ?
    Cu3 S4 . 2.3738(14) ?
    Cu3 S3 . 2.4137(13) ?
    S1 C43 . 1.642(5) ?
    S2 C44 . 1.643(6) ?
    S3 C46 . 1.643(5) ?
    S4 C45 . 1.648(5) ?
    N1 C1 . 1.330(6) ?
    N1 C5 . 1.345(5) ?
    N2 C6 . 1.334(5) ?
    N2 C10 . 1.350(5) ?
    N3 C11 . 1.343(5) ?
    N3 C15 . 1.346(6) ?
    N4 C22 . 1.338(6) ?
    N4 C26 . 1.345(5) ?
    N5 C27 . 1.347(5) ?
    N5 C31 . 1.349(5) ?
    N6 C36 . 1.333(6) ?
    N6 C32 . 1.343(5) ?
    N7 C43 . 1.145(6) ?
    N7 Cu2 2_567 1.954(4) ?
    N8 C44 . 1.141(6) ?
    N8 Cu2 2_577 1.953(4) ?
    N9 C45 . 1.148(5) ?
    N9 Cu3 2_566 2.004(4) ?
    N10 C46 . 1.154(6) ?
    N10 Cu3 2_556 1.979(4) ?
    C1 C2 . 1.355(8) ?
    C1 H1 . 0.9300 ?
    C2 C3 . 1.360(8) ?
    C2 H2 . 0.9300 ?
    C3 C4 . 1.386(8) ?
    C3 H3 . 0.9300 ?
    C4 C5 . 1.368(7) ?
    C4 H4 . 0.9300 ?
    C5 C6 . 1.478(6) ?
    C6 C7 . 1.382(5) ?
    C7 C8 . 1.392(6) ?
    C7 H7 . 0.9300 ?
    C8 C9 . 1.395(6) ?
    C8 C16 . 1.464(6) ?
    C9 C10 . 1.382(5) ?
    C9 H9 . 0.9300 ?
    C10 C11 . 1.483(6) ?
    C11 C12 . 1.366(6) ?
    C12 C13 . 1.368(7) ?
    C12 H12 . 0.9300 ?
    C13 C14 . 1.368(7) ?
    C13 H13 . 0.9300 ?
    C14 C15 . 1.354(7) ?
    C14 H14 . 0.9300 ?
    C15 H15 . 0.9300 ?
    C16 C17 . 1.369(4) ?
    C16 C21 . 1.373(4) ?
    C17 C18 . 1.378(4) ?
    C17 H17 . 0.9300 ?
    C18 C19 . 1.368(4) ?
    C18 H18 . 0.9300 ?
    C19 C20 . 1.367(4) ?
    C19 H19 . 0.9300 ?
    C20 C21 . 1.378(4) ?
    C20 H20 . 0.9300 ?
    C21 H21 . 0.9300 ?
    C22 C23 . 1.352(7) ?
    C22 H22 . 0.9300 ?
    C23 C24 . 1.366(8) ?
    C23 H23 . 0.9300 ?
    C24 C25 . 1.363(7) ?
    C24 H24 . 0.9300 ?
    C25 C26 . 1.382(6) ?
    C25 H25 . 0.9300 ?
    C26 C27 . 1.480(6) ?
    C27 C28 . 1.379(6) ?
    C28 C29 . 1.388(6) ?
    C28 H28 . 0.9300 ?
    C29 C30 . 1.384(6) ?
    C29 C37 . 1.484(6) ?
    C30 C31 . 1.383(6) ?
    C30 H30 . 0.9300 ?
    C31 C32 . 1.475(6) ?
    C32 C33 . 1.390(6) ?
    C33 C34 . 1.358(7) ?
    C33 H33 . 0.9300 ?
    C34 C35 . 1.374(7) ?
    C34 H34 . 0.9300 ?
    C35 C36 . 1.365(7) ?
    C35 H35 . 0.9300 ?
    C36 H36 . 0.9300 ?
    C37 C42 . 1.386(6) ?
    C37 C38 . 1.389(6) ?
    C38 C39 . 1.377(6) ?
    C38 H38 . 0.9300 ?
    C39 C40 . 1.361(7) ?
    C39 H39 . 0.9300 ?
    C40 C41 . 1.373(8) ?
    C40 H40 . 0.9300 ?
    C41 C42 . 1.385(7) ?
    C41 H41 . 0.9300 ?
    C42 H42 . 0.9300 ?
loop_
    _geom_angle_atom_site_label_1
    _geom_angle_atom_site_label_2
    _geom_angle_atom_site_label_3
    _geom_angle_site_symmetry_1
    _geom_angle_site_symmetry_3
    _geom_angle
    _geom_angle_publ_flag
    N5 Cu1 N2 . . 175.67(15) ?
    N5 Cu1 N1 . . 105.11(14) ?
    N2 Cu1 N1 . . 77.42(14) ?
    N5 Cu1 N4 . . 77.58(14) ?
    N2 Cu1 N4 . . 105.65(14) ?
    N1 Cu1 N4 . . 99.01(15) ?
    N5 Cu1 N3 . . 100.08(14) ?
    N2 Cu1 N3 . . 77.53(14) ?
    N1 Cu1 N3 . . 154.77(14) ?
    N4 Cu1 N3 . . 84.97(14) ?
    N5 Cu1 N6 . . 77.55(14) ?
    N2 Cu1 N6 . . 99.24(14) ?
    N1 Cu1 N6 . . 86.46(15) ?
    N4 Cu1 N6 . . 155.11(13) ?
    N3 Cu1 N6 . . 100.42(14) ?
    N8 Cu2 N7 2_577 2_567 128.70(19) ?
    N8 Cu2 S2 2_577 . 104.74(13) ?
    N7 Cu2 S2 2_567 . 108.40(15) ?
    N8 Cu2 S1 2_577 . 108.29(15) ?
    N7 Cu2 S1 2_567 . 101.83(14) ?
    S2 Cu2 S1 . . 101.98(7) ?
    N10 Cu3 N9 2_556 2_566 109.16(16) ?
    N10 Cu3 S4 2_556 . 117.43(13) ?
    N9 Cu3 S4 2_566 . 106.20(12) ?
    N10 Cu3 S3 2_556 . 103.38(12) ?
    N9 Cu3 S3 2_566 . 118.10(12) ?
    S4 Cu3 S3 . . 103.02(5) ?
    C43 S1 Cu2 . . 95.54(17) ?
    C44 S2 Cu2 . . 95.2(2) ?
    C46 S3 Cu3 . . 96.74(15) ?
    C45 S4 Cu3 . . 98.45(16) ?
    C1 N1 C5 . . 118.5(4) ?
    C1 N1 Cu1 . . 128.4(4) ?
    C5 N1 Cu1 . . 111.8(3) ?
    C6 N2 C10 . . 120.3(4) ?
    C6 N2 Cu1 . . 119.8(3) ?
    C10 N2 Cu1 . . 119.8(3) ?
    C11 N3 C15 . . 117.6(4) ?
    C11 N3 Cu1 . . 112.4(3) ?
    C15 N3 Cu1 . . 129.1(3) ?
    C22 N4 C26 . . 118.1(4) ?
    C22 N4 Cu1 . . 129.5(3) ?
    C26 N4 Cu1 . . 112.4(3) ?
    C27 N5 C31 . . 120.2(3) ?
    C27 N5 Cu1 . . 119.5(3) ?
    C31 N5 Cu1 . . 119.6(3) ?
    C36 N6 C32 . . 118.4(4) ?
    C36 N6 Cu1 . . 128.7(3) ?
    C32 N6 Cu1 . . 111.9(3) ?
    C43 N7 Cu2 . 2_567 153.4(4) ?
    C44 N8 Cu2 . 2_577 156.0(5) ?
    C45 N9 Cu3 . 2_566 154.1(4) ?
    C46 N10 Cu3 . 2_556 158.2(4) ?
    N1 C1 C2 . . 123.1(5) ?
    N1 C1 H1 . . 118.5 ?
    C2 C1 H1 . . 118.5 ?
    C1 C2 C3 . . 119.0(5) ?
    C1 C2 H2 . . 120.5 ?
    C3 C2 H2 . . 120.5 ?
    C2 C3 C4 . . 119.1(6) ?
    C2 C3 H3 . . 120.5 ?
    C4 C3 H3 . . 120.5 ?
    C5 C4 C3 . . 119.1(5) ?
    C5 C4 H4 . . 120.5 ?
    C3 C4 H4 . . 120.5 ?
    N1 C5 C4 . . 121.3(4) ?
    N1 C5 C6 . . 114.7(4) ?
    C4 C5 C6 . . 124.1(4) ?
    N2 C6 C7 . . 120.9(4) ?
    N2 C6 C5 . . 114.9(4) ?
    C7 C6 C5 . . 124.3(4) ?
    C6 C7 C8 . . 120.7(4) ?
    C6 C7 H7 . . 119.6 ?
    C8 C7 H7 . . 119.6 ?
    C7 C8 C9 . . 117.0(4) ?
    C7 C8 C16 . . 121.6(4) ?
    C9 C8 C16 . . 121.3(4) ?
    C10 C9 C8 . . 120.2(4) ?
    C10 C9 H9 . . 119.9 ?
    C8 C9 H9 . . 119.9 ?
    N2 C10 C9 . . 120.9(4) ?
    N2 C10 C11 . . 115.0(4) ?
    C9 C10 C11 . . 124.1(4) ?
    N3 C11 C12 . . 122.1(4) ?
    N3 C11 C10 . . 114.5(4) ?
    C12 C11 C10 . . 123.4(4) ?
    C11 C12 C13 . . 119.1(5) ?
    C11 C12 H12 . . 120.5 ?
    C13 C12 H12 . . 120.5 ?
    C14 C13 C12 . . 119.5(5) ?
    C14 C13 H13 . . 120.3 ?
    C12 C13 H13 . . 120.3 ?
    C15 C14 C13 . . 118.8(5) ?
    C15 C14 H14 . . 120.6 ?
    C13 C14 H14 . . 120.6 ?
    N3 C15 C14 . . 122.9(4) ?
    N3 C15 H15 . . 118.5 ?
    C14 C15 H15 . . 118.5 ?
    C17 C16 C21 . . 116.0(4) ?
    C17 C16 C8 . . 120.6(4) ?
    C21 C16 C8 . . 123.3(4) ?
    C16 C17 C18 . . 121.8(5) ?
    C16 C17 H17 . . 119.1 ?
    C18 C17 H17 . . 119.1 ?
    C19 C18 C17 . . 121.5(5) ?
    C19 C18 H18 . . 119.2 ?
    C17 C18 H18 . . 119.2 ?
    C20 C19 C18 . . 117.2(5) ?
    C20 C19 H19 . . 121.4 ?
    C18 C19 H19 . . 121.4 ?
    C19 C20 C21 . . 120.8(5) ?
    C19 C20 H20 . . 119.6 ?
    C21 C20 H20 . . 119.6 ?
    C16 C21 C20 . . 122.4(5) ?
    C16 C21 H21 . . 118.8 ?
    C20 C21 H21 . . 118.8 ?
    N4 C22 C23 . . 122.5(5) ?
    N4 C22 H22 . . 118.8 ?
    C23 C22 H22 . . 118.8 ?
    C22 C23 C24 . . 119.6(5) ?
    C22 C23 H23 . . 120.2 ?
    C24 C23 H23 . . 120.2 ?
    C25 C24 C23 . . 119.3(5) ?
    C25 C24 H24 . . 120.4 ?
    C23 C24 H24 . . 120.4 ?
    C24 C25 C26 . . 118.8(5) ?
    C24 C25 H25 . . 120.6 ?
    C26 C25 H25 . . 120.6 ?
    N4 C26 C25 . . 121.7(4) ?
    N4 C26 C27 . . 114.6(4) ?
    C25 C26 C27 . . 123.7(4) ?
    N5 C27 C28 . . 120.6(4) ?
    N5 C27 C26 . . 115.1(4) ?
    C28 C27 C26 . . 124.2(4) ?
    C27 C28 C29 . . 120.3(4) ?
    C27 C28 H28 . . 119.8 ?
    C29 C28 H28 . . 119.8 ?
    C30 C29 C28 . . 118.0(4) ?
    C30 C29 C37 . . 121.3(4) ?
    C28 C29 C37 . . 120.7(4) ?
    C31 C30 C29 . . 120.1(4) ?
    C31 C30 H30 . . 120.0 ?
    C29 C30 H30 . . 120.0 ?
    N5 C31 C30 . . 120.7(4) ?
    N5 C31 C32 . . 114.8(4) ?
    C30 C31 C32 . . 124.4(4) ?
    N6 C32 C33 . . 121.4(4) ?
    N6 C32 C31 . . 114.8(4) ?
    C33 C32 C31 . . 123.8(4) ?
    C34 C33 C32 . . 119.0(5) ?
    C34 C33 H33 . . 120.5 ?
    C32 C33 H33 . . 120.5 ?
    C33 C34 C35 . . 119.6(5) ?
    C33 C34 H34 . . 120.2 ?
    C35 C34 H34 . . 120.2 ?
    C36 C35 C34 . . 118.7(5) ?
    C36 C35 H35 . . 120.7 ?
    C34 C35 H35 . . 120.7 ?
    N6 C36 C35 . . 122.9(5) ?
    N6 C36 H36 . . 118.6 ?
    C35 C36 H36 . . 118.6 ?
    C42 C37 C38 . . 118.6(4) ?
    C42 C37 C29 . . 121.7(4) ?
    C38 C37 C29 . . 119.6(4) ?
    C39 C38 C37 . . 120.6(4) ?
    C39 C38 H38 . . 119.7 ?
    C37 C38 H38 . . 119.7 ?
    C40 C39 C38 . . 120.3(5) ?
    C40 C39 H39 . . 119.9 ?
    C38 C39 H39 . . 119.9 ?
    C39 C40 C41 . . 120.3(5) ?
    C39 C40 H40 . . 119.9 ?
    C41 C40 H40 . . 119.9 ?
    C40 C41 C42 . . 120.1(5) ?
    C40 C41 H41 . . 120.0 ?
    C42 C41 H41 . . 120.0 ?
    C41 C42 C37 . . 120.1(5) ?
    C41 C42 H42 . . 119.9 ?
    C37 C42 H42 . . 119.9 ?
    N7 C43 S1 . . 177.8(5) ?
    N8 C44 S2 . . 176.3(7) ?
    N9 C45 S4 . . 178.5(5) ?
    N10 C46 S3 . . 179.1(4) ?
loop_
    _geom_torsion_atom_site_label_1
    _geom_torsion_atom_site_label_2
    _geom_torsion_atom_site_label_3
    _geom_torsion_atom_site_label_4
    _geom_torsion_site_symmetry_1
    _geom_torsion_site_symmetry_2
    _geom_torsion_site_symmetry_3
    _geom_torsion_site_symmetry_4
    _geom_torsion
    _geom_torsion_publ_flag
    N8 Cu2 S1 C43 2_577 . . . 159.5(2) ?
    N7 Cu2 S1 C43 2_567 . . . 21.6(2) ?
    S2 Cu2 S1 C43 . . . . -90.40(18) ?
    N8 Cu2 S2 C44 2_577 . . . 18.0(3) ?
    N7 Cu2 S2 C44 2_567 . . . 158.2(3) ?
    S1 Cu2 S2 C44 . . . . -94.9(3) ?
    N10 Cu3 S3 C46 2_556 . . . 9.68(19) ?
    N9 Cu3 S3 C46 2_566 . . . -110.9(2) ?
    S4 Cu3 S3 C46 . . . . 132.43(16) ?
    N10 Cu3 S4 C45 2_556 . . . -110.1(2) ?
    N9 Cu3 S4 C45 2_566 . . . 12.3(2) ?
    S3 Cu3 S4 C45 . . . . 137.04(16) ?
    N5 Cu1 N1 C1 . . . . -1.3(5) ?
    N2 Cu1 N1 C1 . . . . -177.7(5) ?
    N4 Cu1 N1 C1 . . . . 78.2(5) ?
    N3 Cu1 N1 C1 . . . . 175.5(4) ?
    N6 Cu1 N1 C1 . . . . -77.4(5) ?
    N5 Cu1 N1 C5 . . . . 165.4(3) ?
    N2 Cu1 N1 C5 . . . . -11.0(3) ?
    N4 Cu1 N1 C5 . . . . -115.1(3) ?
    N3 Cu1 N1 C5 . . . . -17.8(6) ?
    N6 Cu1 N1 C5 . . . . 89.3(3) ?
    N1 Cu1 N2 C6 . . . . 7.5(3) ?
    N4 Cu1 N2 C6 . . . . 103.5(3) ?
    N3 Cu1 N2 C6 . . . . -175.4(4) ?
    N6 Cu1 N2 C6 . . . . -76.7(3) ?
    N1 Cu1 N2 C10 . . . . -176.0(3) ?
    N4 Cu1 N2 C10 . . . . -80.0(3) ?
    N3 Cu1 N2 C10 . . . . 1.1(3) ?
    N6 Cu1 N2 C10 . . . . 99.8(3) ?
    N5 Cu1 N3 C11 . . . . 177.8(3) ?
    N2 Cu1 N3 C11 . . . . -5.9(3) ?
    N1 Cu1 N3 C11 . . . . 0.9(5) ?
    N4 Cu1 N3 C11 . . . . 101.4(3) ?
    N6 Cu1 N3 C11 . . . . -103.2(3) ?
    N5 Cu1 N3 C15 . . . . 8.9(4) ?
    N2 Cu1 N3 C15 . . . . -174.8(4) ?
    N1 Cu1 N3 C15 . . . . -168.0(4) ?
    N4 Cu1 N3 C15 . . . . -67.6(4) ?
    N6 Cu1 N3 C15 . . . . 87.9(4) ?
    N5 Cu1 N4 C22 . . . . 179.2(5) ?
    N2 Cu1 N4 C22 . . . . -3.8(5) ?
    N1 Cu1 N4 C22 . . . . 75.6(4) ?
    N3 Cu1 N4 C22 . . . . -79.3(4) ?
    N6 Cu1 N4 C22 . . . . 176.7(4) ?
    N5 Cu1 N4 C26 . . . . -3.2(3) ?
    N2 Cu1 N4 C26 . . . . 173.8(3) ?
    N1 Cu1 N4 C26 . . . . -106.8(3) ?
    N3 Cu1 N4 C26 . . . . 98.3(3) ?
    N6 Cu1 N4 C26 . . . . -5.7(6) ?
    N1 Cu1 N5 C27 . . . . 103.7(3) ?
    N4 Cu1 N5 C27 . . . . 7.6(3) ?
    N3 Cu1 N5 C27 . . . . -75.0(3) ?
    N6 Cu1 N5 C27 . . . . -173.5(3) ?
    N1 Cu1 N5 C31 . . . . -86.1(3) ?
    N4 Cu1 N5 C31 . . . . 177.8(3) ?
    N3 Cu1 N5 C31 . . . . 95.3(3) ?
    N6 Cu1 N5 C31 . . . . -3.2(3) ?
    N5 Cu1 N6 C36 . . . . -172.3(5) ?
    N2 Cu1 N6 C36 . . . . 10.6(5) ?
    N1 Cu1 N6 C36 . . . . -66.0(5) ?
    N4 Cu1 N6 C36 . . . . -169.8(4) ?
    N3 Cu1 N6 C36 . . . . 89.5(5) ?
    N5 Cu1 N6 C32 . . . . -4.2(3) ?
    N2 Cu1 N6 C32 . . . . 178.8(3) ?
    N1 Cu1 N6 C32 . . . . 102.2(3) ?
    N4 Cu1 N6 C32 . . . . -1.7(6) ?
    N3 Cu1 N6 C32 . . . . -102.3(3) ?
    C5 N1 C1 C2 . . . . 0.7(9) ?
    Cu1 N1 C1 C2 . . . . 166.6(5) ?
    N1 C1 C2 C3 . . . . -0.6(11) ?
    C1 C2 C3 C4 . . . . -0.5(11) ?
    C2 C3 C4 C5 . . . . 1.4(11) ?
    C1 N1 C5 C4 . . . . 0.3(8) ?
    Cu1 N1 C5 C4 . . . . -167.9(5) ?
    C1 N1 C5 C6 . . . . -179.2(4) ?
    Cu1 N1 C5 C6 . . . . 12.6(5) ?
    C3 C4 C5 N1 . . . . -1.3(9) ?
    C3 C4 C5 C6 . . . . 178.2(6) ?
    C10 N2 C6 C7 . . . . -0.9(6) ?
    Cu1 N2 C6 C7 . . . . 175.5(3) ?
    C10 N2 C6 C5 . . . . -179.6(4) ?
    Cu1 N2 C6 C5 . . . . -3.1(5) ?
    N1 C5 C6 N2 . . . . -7.1(6) ?
    C4 C5 C6 N2 . . . . 173.4(5) ?
    N1 C5 C6 C7 . . . . 174.3(4) ?
    C4 C5 C6 C7 . . . . -5.2(8) ?
    N2 C6 C7 C8 . . . . 0.0(7) ?
    C5 C6 C7 C8 . . . . 178.5(4) ?
    C6 C7 C8 C9 . . . . 0.7(6) ?
    C6 C7 C8 C16 . . . . -179.2(5) ?
    C7 C8 C9 C10 . . . . -0.4(6) ?
    C16 C8 C9 C10 . . . . 179.5(5) ?
    C6 N2 C10 C9 . . . . 1.2(6) ?
    Cu1 N2 C10 C9 . . . . -175.3(3) ?
    C6 N2 C10 C11 . . . . -180.0(4) ?
    Cu1 N2 C10 C11 . . . . 3.6(5) ?
    C8 C9 C10 N2 . . . . -0.5(7) ?
    C8 C9 C10 C11 . . . . -179.2(4) ?
    C15 N3 C11 C12 . . . . 0.3(7) ?
    Cu1 N3 C11 C12 . . . . -170.1(4) ?
    C15 N3 C11 C10 . . . . 179.6(4) ?
    Cu1 N3 C11 C10 . . . . 9.3(5) ?
    N2 C10 C11 N3 . . . . -8.8(6) ?
    C9 C10 C11 N3 . . . . 170.0(4) ?
    N2 C10 C11 C12 . . . . 170.6(5) ?
    C9 C10 C11 C12 . . . . -10.7(7) ?
    N3 C11 C12 C13 . . . . -1.1(8) ?
    C10 C11 C12 C13 . . . . 179.6(5) ?
    C11 C12 C13 C14 . . . . 0.7(10) ?
    C12 C13 C14 C15 . . . . 0.5(10) ?
    C11 N3 C15 C14 . . . . 1.0(7) ?
    Cu1 N3 C15 C14 . . . . 169.5(4) ?
    C13 C14 C15 N3 . . . . -1.4(9) ?
    C7 C8 C16 C17 . . . . 1.2(9) ?
    C9 C8 C16 C17 . . . . -178.7(6) ?
    C7 C8 C16 C21 . . . . 178.8(6) ?
    C9 C8 C16 C21 . . . . -1.1(9) ?
    C21 C16 C17 C18 . . . . -0.4(11) ?
    C8 C16 C17 C18 . . . . 177.4(6) ?
    C16 C17 C18 C19 . . . . 4.5(12) ?
    C17 C18 C19 C20 . . . . -5.0(11) ?
    C18 C19 C20 C21 . . . . 1.6(11) ?
    C17 C16 C21 C20 . . . . -3.0(11) ?
    C8 C16 C21 C20 . . . . 179.3(6) ?
    C19 C20 C21 C16 . . . . 2.4(11) ?
    C26 N4 C22 C23 . . . . 2.9(8) ?
    Cu1 N4 C22 C23 . . . . -179.6(4) ?
    N4 C22 C23 C24 . . . . -1.1(9) ?
    C22 C23 C24 C25 . . . . -1.3(10) ?
    C23 C24 C25 C26 . . . . 1.8(9) ?
    C22 N4 C26 C25 . . . . -2.3(7) ?
    Cu1 N4 C26 C25 . . . . 179.8(4) ?
    C22 N4 C26 C27 . . . . 176.8(4) ?
    Cu1 N4 C26 C27 . . . . -1.1(5) ?
    C24 C25 C26 N4 . . . . 0.1(8) ?
    C24 C25 C26 C27 . . . . -179.0(5) ?
    C31 N5 C27 C28 . . . . -3.3(6) ?
    Cu1 N5 C27 C28 . . . . 166.9(3) ?
    C31 N5 C27 C26 . . . . 179.3(4) ?
    Cu1 N5 C27 C26 . . . . -10.5(5) ?
    N4 C26 C27 N5 . . . . 7.1(6) ?
    C25 C26 C27 N5 . . . . -173.7(5) ?
    N4 C26 C27 C28 . . . . -170.2(4) ?
    C25 C26 C27 C28 . . . . 8.9(7) ?
    N5 C27 C28 C29 . . . . 0.8(7) ?
    C26 C27 C28 C29 . . . . 178.0(4) ?
    C27 C28 C29 C30 . . . . 2.1(7) ?
    C27 C28 C29 C37 . . . . -176.1(4) ?
    C28 C29 C30 C31 . . . . -2.6(6) ?
    C37 C29 C30 C31 . . . . 175.6(4) ?
    C27 N5 C31 C30 . . . . 2.8(6) ?
    Cu1 N5 C31 C30 . . . . -167.4(3) ?
    C27 N5 C31 C32 . . . . 179.9(4) ?
    Cu1 N5 C31 C32 . . . . 9.7(5) ?
    C29 C30 C31 N5 . . . . 0.2(6) ?
    C29 C30 C31 C32 . . . . -176.6(4) ?
    C36 N6 C32 C33 . . . . 0.4(7) ?
    Cu1 N6 C32 C33 . . . . -169.1(4) ?
    C36 N6 C32 C31 . . . . 179.6(4) ?
    Cu1 N6 C32 C31 . . . . 10.1(5) ?
    N5 C31 C32 N6 . . . . -13.1(6) ?
    C30 C31 C32 N6 . . . . 163.9(4) ?
    N5 C31 C32 C33 . . . . 166.1(4) ?
    C30 C31 C32 C33 . . . . -17.0(7) ?
    N6 C32 C33 C34 . . . . -1.1(8) ?
    C31 C32 C33 C34 . . . . 179.8(5) ?
    C32 C33 C34 C35 . . . . 1.1(9) ?
    C33 C34 C35 C36 . . . . -0.6(9) ?
    C32 N6 C36 C35 . . . . 0.2(8) ?
    Cu1 N6 C36 C35 . . . . 167.7(5) ?
    C34 C35 C36 N6 . . . . -0.1(10) ?
    C30 C29 C37 C42 . . . . 36.2(7) ?
    C28 C29 C37 C42 . . . . -145.7(5) ?
    C30 C29 C37 C38 . . . . -144.1(4) ?
    C28 C29 C37 C38 . . . . 34.0(6) ?
    C42 C37 C38 C39 . . . . -0.2(7) ?
    C29 C37 C38 C39 . . . . -179.9(4) ?
    C37 C38 C39 C40 . . . . -0.6(7) ?
    C38 C39 C40 C41 . . . . 0.9(8) ?
    C39 C40 C41 C42 . . . . -0.5(9) ?
    C40 C41 C42 C37 . . . . -0.2(9) ?
    C38 C37 C42 C41 . . . . 0.6(8) ?
    C29 C37 C42 C41 . . . . -179.8(5) ?
loop_
    _geom_hbond_atom_site_label_D
    _geom_hbond_atom_site_label_H
    _geom_hbond_atom_site_label_A
    _geom_hbond_site_symmetry_A
    _geom_hbond_distance_DH
    _geom_hbond_distance_HA
    _geom_hbond_distance_DA
    _geom_hbond_angle_DHA
    C28 H28 S3 2_666 0.93 2.82 3.697(5) 157.5
    C36 H36 S1 . 0.93 2.81 3.657(5) 152.0
data_global
_journal_date_recd_electronic     2009-06-13
_journal_date_accepted     2009-06-15
_journal_name_full     'Acta Crystallographica, Section E'
_journal_year     2009
_journal_volume     65
_journal_issue      7
_journal_page_first     m801
_journal_page_last     m801
_journal_paper_category     QM
_journal_coeditor_code     AT2820
_publ_contact_author_name     'Wen-Juan Shi'
_publ_contact_author_address
;
Jiangxi Key Laboratory of Surface Engineering
Jiangxi Science and Technology Normal University
Jiangxi 330013
P. R.  China
;
_publ_contact_author_email     swjuan2000@126.com
_publ_contact_author_phone     '+86-7913815352'
_publ_section_title
;\
<i>catena</i>-Poly[hemi[bis(4'-phenyl-2,2':6',2''-terpyridine-\k^3^<i>N</i>)\
copper(II)]
[cuprate(I)-di-\m~2~-thiocyanato-\k^2^<i>N</i>:<i>S</i>;\k^2^<i>S</i>:\
<i>N</i>]]
;
loop_
    _publ_author_name
    _publ_author_address
    'Shi, Wen-Juan'
;
Jiangxi Key Laboratory of Surface Engineering
Jiangxi Science and Technology Normal University
Jiangxi 330013
People's Republic of China
;
