# Supplementary material for: catena-Poly[hemi[bis­(4′-phenyl-2,2′:6′,2′′-terpyridine-κ3 N)copper(II)] [cuprate(I)-di-μ2-thio­cyanato-κ2 N:S;κ2 S:N]]
Source: Acta Crystallogr Sect E Struct Rep Online. 2009 Jun 20;65(Pt 7):m801. doi: 10.1107/S1600536809023009 (PMC2969286; doi:10.1107/S1600536809023009)
Supplement: Supplementary file 2 [file e-65-0m801-Isup2.hkl]

# 
# h,k,l, Fc-squared, Fo-squared, sigma(Fo-squared) and status flag 
# 
data_I
_shelx_title ' 0722dm in P-1' 
_shelx_refln_list_code          4 
_shelx_F_calc_maximum      376.83 
_exptl_crystal_F_000      1054.00 
_reflns_d_resolution_high  0.8107 
 
loop_ 
 _symmetry_equiv_pos_as_xyz 
 'x, y, z' 
 '-x, -y, -z' 
 
_cell_length_a    10.1803 
_cell_length_b    10.1829 
_cell_length_c    21.3203 
_cell_angle_alpha  83.571 
_cell_angle_beta   89.566 
_cell_angle_gamma  81.676 
 
_shelx_F_squared_multiplier     1.000 
 
loop_ 
 _refln_index_h 
 _refln_index_k 
 _refln_index_l 
 _refln_F_squared_calc 
 _refln_F_squared_meas 
 _refln_F_squared_sigma 
 _refln_observed_status 
   1   0   0      515.92      422.78     12.48 o 
   2   0   0    26734.86    28671.46    542.20 o 
   3   0   0     1063.57     1134.17     27.49 o 
   4   0   0     2800.62     2790.41     56.27 o 
   5   0   0      980.75      738.48     50.00 o 
   6   0   0     6379.23     6564.62    121.35 o 
   7   0   0      391.89      420.24     24.38 o 
   8   0   0      518.38      545.70     29.31 o 
   9   0   0      316.01      366.80     35.32 o 
  10   0   0     1144.00     1181.07    102.95 o 
  11   0   0      322.48      267.37     57.52 o 
  12   0   0      215.95      233.79     55.30 o 
 -12   1   0      121.29       32.59     33.82 o 
 -11   1   0       68.53      115.05     39.99 o 
 -10   1   0      831.57      823.82     63.69 o 
  -9   1   0      199.50      198.42     29.88 o 
  -8   1   0      489.11      513.34     39.98 o 
  -7   1   0      280.45      236.00     19.03 o 
  -6   1   0     1271.92     1219.55     42.65 o 
  -5   1   0        3.24        9.91      6.62 o 
  -4   1   0      209.22      239.71     16.24 o 
  -3   1   0     2296.58     2234.39     44.60 o 
  -2   1   0     1574.34     1636.24     32.54 o 
  -1   1   0       49.61       79.45     16.91 o 
   0   1   0      740.30      774.92     66.11 o 
   1   1   0      502.73      575.39     23.45 o 
   2   1   0      743.43      690.59     21.37 o 
   3   1   0      979.31     1031.99     25.60 o 
   4   1   0      508.75      520.99     23.41 o 
   5   1   0       73.36       63.15     11.04 o 
   6   1   0       10.67       -8.06      5.90 o 
   7   1   0      266.53      254.82     20.06 o 
   8   1   0       54.65       30.80     11.56 o 
   9   1   0      100.94       75.97     32.09 o 
  10   1   0       61.28       75.05     34.07 o 
  11   1   0       55.90       28.88     31.11 o 
  12   1   0       85.07       68.88     37.28 o 
 -11   2   0      308.68      324.93     58.51 o 
 -10   2   0      891.27      886.28     59.54 o 
  -9   2   0       61.12       86.98     31.85 o 
  -8   2   0      531.63      537.11     42.45 o 
  -7   2   0      189.88      168.61     24.42 o 
  -6   2   0     1376.14     1282.33     52.42 o 
  -5   2   0     1402.14     1405.89     87.55 o 
  -4   2   0    19884.32    20526.66    319.92 o 
  -3   2   0    10165.13    10482.39    209.66 o 
  -2   2   0    10973.65    11757.48    227.58 o 
  -1   2   0    32806.01    35590.92    532.45 o 
   0   2   0    35686.41    39638.05    589.18 o 
   1   2   0      130.79       94.60      8.84 o 
   2   2   0   141999.03   118626.17   2110.48 o 
   3   2   0     5119.75     5501.49     92.74 o 
   4   2   0     9918.43    10735.31    173.88 o 
   5   2   0       77.69       52.16      8.32 o 
   6   2   0     8898.76     9970.18    176.96 o 
   7   2   0     1463.88     1285.89     39.98 o 
   8   2   0     3542.98     3698.05    145.78 o 
   9   2   0     1262.62     1339.23     64.15 o 
  10   2   0     1018.95      768.09     54.02 o 
  11   2   0        7.93       52.09     37.28 o 
  12   2   0      253.92      223.67     54.07 o 
 -11   3   0      160.15      108.55     28.38 o 
 -10   3   0      597.75      507.56     48.96 o 
  -9   3   0        2.48        4.84     27.90 o 
  -8   3   0     2599.66     2743.10     94.98 o 
  -7   3   0       27.41       29.42     20.61 o 
  -6   3   0     1854.47     1793.91     66.51 o 
  -5   3   0       72.08       25.87     11.78 o 
  -4   3   0     2778.30     2658.31     85.05 o 
  -3   3   0       15.01       10.58      8.51 o 
  -2   3   0     6371.44     6708.39    142.64 o 
  -1   3   0    12645.51    13117.40    205.70 o 
   0   3   0     2985.52     3333.77     60.47 o 
   1   3   0     2255.44     2512.36     47.38 o 
   2   3   0      702.08      645.60     23.22 o 
   3   3   0     8854.62     9185.97    184.75 o 
   4   3   0      932.32     1201.86     43.17 o 
   5   3   0     4330.87     4378.00     97.15 o 
   6   3   0       38.26       43.26      7.97 o 
   7   3   0      148.51       97.42     22.47 o 
   8   3   0       18.83       40.99     18.94 o 
   9   3   0      734.54      605.42     48.36 o 
  10   3   0        1.49        9.84     33.58 o 
  11   3   0      229.36      251.12     36.77 o 
  12   3   0        1.46       48.14     33.58 o 
 -11   4   0        2.58       -1.59     17.91 o 
 -10   4   0      185.40      195.23     32.69 o 
  -9   4   0       11.06       22.35     18.68 o 
  -8   4   0      968.33      866.51     56.37 o 
  -7   4   0       47.99       40.82     18.89 o 
  -6   4   0     1197.72     1015.03     52.69 o 
  -5   4   0       64.43       78.66     16.93 o 
  -4   4   0     2756.52     2695.44    106.53 o 
  -3   4   0      113.62       70.62     14.66 o 
  -2   4   0     8506.21     8699.35    145.19 o 
  -1   4   0       19.56        4.86      8.57 o 
   0   4   0      216.18      238.19     16.94 o 
   1   4   0     1503.17      920.01     33.61 o 
   2   4   0    11431.99    12342.53    195.64 o 
   3   4   0     5806.49     5574.78    123.84 o 
   4   4   0    21418.79    21206.88    405.76 o 
   5   4   0       18.42       19.32     12.02 o 
   6   4   0     3406.48     3569.37    172.82 o 
   7   4   0      193.47      103.31     21.76 o 
   8   4   0     6162.06     6746.64    347.73 o 
   9   4   0        3.62        8.76     24.44 o 
  10   4   0      384.65      446.39     45.70 o 
  11   4   0      141.91      162.05     31.55 o 
  12   4   0        0.96      -21.48     35.06 o 
 -10   5   0       96.62       68.46     28.27 o 
  -9   5   0      165.82      181.56     32.55 o 
  -8   5   0      804.93      841.50     57.89 o 
  -7   5   0      315.57      266.52     59.99 o 
  -6   5   0     3791.55     3575.88    109.44 o 
  -5   5   0      118.18       91.02     19.73 o 
  -4   5   0     1401.46     1362.04     55.69 o 
  -3   5   0      314.94      342.52     29.29 o 
  -2   5   0    12858.31    12841.63    210.03 o 
  -1   5   0       59.39       70.63      9.02 o 
   0   5   0      318.35      256.85     15.67 o 
   1   5   0     2221.61     2106.10     47.37 o 
   2   5   0      284.72      209.03     13.22 o 
   3   5   0      429.61      398.23     15.65 o 
   4   5   0        5.97       14.83      9.73 o 
   5   5   0     6393.70     6670.58    205.28 o 
   6   5   0       83.59       64.84     18.64 o 
   7   5   0     3831.47     3791.27    118.38 o 
   8   5   0      265.32      194.58     30.45 o 
   9   5   0       47.46       42.66     20.76 o 
  10   5   0        5.07        7.51     36.78 o 
  11   5   0      198.77      161.82     32.78 o 
  12   5   0        7.75        5.79     31.97 o 
 -10   6   0        2.56       37.88     21.36 o 
  -9   6   0      124.16      142.77     30.83 o 
  -8   6   0       72.63       62.24     22.13 o 
  -7   6   0      236.48      215.55     40.61 o 
  -6   6   0      608.67      629.18     49.38 o 
  -5   6   0      110.86      159.81     26.61 o 
  -4   6   0     3336.25     3121.00     96.95 o 
  -3   6   0      973.83      874.33     46.59 o 
  -2   6   0     3109.21     2936.30     85.97 o 
  -1   6   0     1398.55     1384.96     50.73 o 
   0   6   0      848.01      981.48     32.15 o 
   1   6   0     4085.73     3441.03     71.73 o 
   2   6   0       55.56      108.15     12.12 o 
   3   6   0     4209.66     4107.65    105.08 o 
   4   6   0     4427.65     4183.64    109.45 o 
   5   6   0     2104.30     2199.94    101.22 o 
   6   6   0     3000.07     2710.58    132.70 o 
   7   6   0       48.97       38.46     28.64 o 
   8   6   0      266.71      387.18     41.89 o 
   9   6   0       41.81       40.87     20.98 o 
  10   6   0      350.27      376.32     44.42 o 
  11   6   0       66.60       82.86     25.09 o 
  -9   7   0       26.24       17.96     17.75 o 
  -8   7   0        7.10       23.33     19.90 o 
  -7   7   0      119.06      172.47     31.99 o 
  -6   7   0      431.29      485.31     46.08 o 
  -5   7   0       39.92       27.31     18.24 o 
  -4   7   0     3705.32     3722.26    178.74 o 
  -3   7   0      216.37      197.28     33.82 o 
  -2   7   0     1025.42      890.49     88.88 o 
  -1   7   0      349.78      341.01     21.54 o 
   0   7   0     1973.32     1787.88     57.61 o 
   1   7   0      382.71      396.48     30.02 o 
   2   7   0      128.39      102.98     20.61 o 
   3   7   0     1342.29     1149.56     70.36 o 
   4   7   0      529.33      453.35     35.96 o 
   5   7   0       94.59       74.61     19.27 o 
   6   7   0      204.65      206.34     34.07 o 
   7   7   0     3058.02     3034.42    102.49 o 
   8   7   0       12.26       21.35     18.09 o 
   9   7   0      819.10      747.94     58.37 o 
  10   7   0       16.80       17.02     23.33 o 
  11   7   0       19.74       48.76     24.09 o 
  -8   8   0        4.38       15.28     39.01 o 
  -7   8   0      190.02      238.29     37.08 o 
  -6   8   0       41.18       38.90     33.70 o 
  -5   8   0       84.60       78.23     22.92 o 
  -4   8   0       14.31       46.16     18.86 o 
  -3   8   0     1966.98     1841.71     73.77 o 
  -2   8   0     3364.59     3333.08    102.72 o 
  -1   8   0     2713.82     2623.51     84.90 o 
   0   8   0     2253.01     2339.64     61.03 o 
   1   8   0     5443.26     5028.85    103.43 o 
   2   8   0      478.58      669.61     67.64 o 
   3   8   0     2750.67     2504.74     81.95 o 
   4   8   0       80.19      101.61     32.71 o 
   5   8   0      361.47      354.19     42.22 o 
   6   8   0      367.18      329.32     36.96 o 
   7   8   0      268.64      277.21     84.68 o 
   8   8   0      211.51      145.69     29.38 o 
   9   8   0      157.40      118.49     39.99 o 
  10   8   0        1.93       24.72     22.55 o 
  -7   9   0       49.02       44.66     24.07 o 
  -6   9   0        1.53       -1.50     17.82 o 
  -5   9   0       34.18       66.04     24.59 o 
  -4   9   0      257.86      330.81     39.36 o 
  -3   9   0       10.01       37.60     17.99 o 
  -2   9   0      300.46      218.28     31.38 o 
  -1   9   0      118.71      126.79     23.47 o 
   0   9   0       66.49       65.37     18.94 o 
   1   9   0       40.03       54.20     15.85 o 
   2   9   0      315.93      272.19     30.47 o 
   3   9   0       28.26       23.92     16.20 o 
   4   9   0       40.08       43.58     19.25 o 
   5   9   0      111.22      107.08     28.88 o 
   6   9   0      404.93      354.21     40.93 o 
   7   9   0       10.04       24.60     24.81 o 
   8   9   0       24.67       34.31     19.80 o 
   9   9   0      473.67      438.77     49.75 o 
  -5  10   0      465.67      498.56     51.41 o 
  -4  10   0        0.15       -8.22     16.60 o 
  -3  10   0      128.62      124.25     27.32 o 
  -2  10   0       66.17       39.16     20.11 o 
  -1  10   0     1862.56     1796.36     76.08 o 
   0  10   0      242.06      208.86     45.92 o 
   1  10   0     1501.47     1504.73     96.04 o 
   2  10   0      209.69      301.31     34.27 o 
   3  10   0      837.67      784.44    115.42 o 
   4  10   0      418.85      469.14     44.17 o 
   5  10   0     1097.63      973.15     60.75 o 
   6  10   0       39.82       50.10     33.33 o 
   7  10   0      345.32      278.05     59.13 o 
   8  10   0       60.75       42.58     27.03 o 
  -4  11   0       20.29       37.03     22.84 o 
  -3  11   0       13.27       22.47     19.33 o 
  -2  11   0        4.33       -0.81     18.19 o 
  -1  11   0       27.94       55.30     29.63 o 
   0  11   0        2.74       26.91     26.66 o 
   1  11   0        0.08       13.83     22.47 o 
   2  11   0       13.12      -25.68     26.91 o 
   3  11   0        1.17      -10.64     16.12 o 
   4  11   0        6.24        0.84     17.63 o 
   5  11   0      175.92      179.39     31.43 o 
   6  11   0       74.71       98.02     26.57 o 
   7  11   0        3.49        0.52     17.11 o 
  -1  12   0       83.88      103.94     35.80 o 
   0  12   0        6.69       10.12     26.66 o 
   2  12   0      155.67      231.33     53.08 o 
   3  12   0      424.00      438.21     68.14 o 
   4  12   0       72.17       79.74     36.78 o 
   5  12   0      587.71      586.89     54.62 o 
  -4 -12   1        9.22       24.93     33.33 o 
  -3 -12   1       27.01       27.16     31.85 o 
  -2 -12   1        0.57       26.17     34.56 o 
   0 -12   1        3.61       27.16     29.87 o 
   1 -12   1       29.01       18.02     26.17 o 
  -7 -11   1       98.11       71.32     23.99 o 
  -6 -11   1      105.11      119.18     28.27 o 
  -5 -11   1        6.39      -20.72     19.63 o 
  -4 -11   1      577.39      687.26     53.50 o 
  -3 -11   1       66.72       24.83     33.45 o 
  -2 -11   1       19.16      119.98     38.76 o 
  -1 -11   1       76.20      173.31     42.71 o 
   0 -11   1      259.59      207.13     46.66 o 
   1 -11   1       17.27       -6.91     21.23 o 
   2 -11   1       21.16       33.97     20.46 o 
   3 -11   1       38.99       15.85     21.29 o 
   4 -11   1        6.72       -6.53     19.85 o 
  -8 -10   1       11.34       -3.41     16.43 o 
  -7 -10   1       96.39       74.08     24.34 o 
  -6 -10   1       15.45        3.90     18.85 o 
  -5 -10   1       63.87       26.22     18.91 o 
  -4 -10   1       77.33      120.21     25.34 o 
  -3 -10   1       22.61        2.45     18.64 o 
  -2 -10   1       45.75       67.99     20.70 o 
  -1 -10   1       23.10       19.26     22.71 o 
   0 -10   1      151.99      137.51     36.29 o 
   1 -10   1      108.04      151.21     28.05 o 
   2 -10   1      150.30      154.00     28.75 o 
   3 -10   1       15.70       16.71     28.14 o 
   4 -10   1       84.22      106.86     27.93 o 
   5 -10   1       31.28      101.31     28.00 o 
  -9  -9   1       12.51       46.60     26.17 o 
  -8  -9   1       73.56      140.04     37.53 o 
  -7  -9   1       54.03       49.89     26.29 o 
  -6  -9   1      197.03      232.54     53.57 o 
  -5  -9   1      129.98      188.70     29.41 o 
  -4  -9   1      352.67      413.13     39.87 o 
  -3  -9   1      127.37       86.84     20.46 o 
  -2  -9   1      982.70     1160.76     62.83 o 
  -1  -9   1      141.99      138.70     38.14 o 
   0  -9   1        2.98       21.44     19.50 o 
   1  -9   1        1.95       12.18     14.59 o 
   2  -9   1      343.24      394.96     39.79 o 
   3  -9   1       69.04       76.05     23.45 o 
   4  -9   1      650.32      627.06     53.52 o 
   5  -9   1       32.37       46.01     23.18 o 
   6  -9   1       58.09       75.43     25.62 o 
   7  -9   1        2.29       33.82     20.46 o 
 -10  -8   1        1.13       17.76     17.85 o 
  -9  -8   1      242.19      168.03     31.68 o 
  -8  -8   1       71.40       61.60     22.24 o 
  -7  -8   1      369.14      315.89     37.44 o 
  -6  -8   1       97.05       73.82     21.65 o 
  -5  -8   1     1322.83     1364.26     93.81 o 
  -4  -8   1       40.98       24.29     14.47 o 
  -3  -8   1        8.18       12.40     12.22 o 
  -2  -8   1      479.63      411.79     46.41 o 
  -1  -8   1       36.24       37.20     10.94 o 
   0  -8   1      227.89      247.38     25.66 o 
   1  -8   1      329.70      376.03     35.25 o 
   2  -8   1      651.28      620.94     45.21 o 
   3  -8   1       31.51       25.20     17.99 o 
   4  -8   1      676.43      626.76     49.84 o 
   5  -8   1      105.57       91.01     31.23 o 
   6  -8   1       28.75       41.12     21.97 o 
   7  -8   1       31.04       54.78     22.58 o 
   8  -8   1        2.69       19.52     19.10 o 
 -11  -7   1        4.37       28.04     19.99 o 
 -10  -7   1      101.23      110.87     49.01 o 
  -9  -7   1       25.43       10.90     18.72 o 
  -8  -7   1      280.67      294.17     41.72 o 
  -7  -7   1       77.25       66.52     23.37 o 
  -6  -7   1      143.77      171.77     28.18 o 
  -5  -7   1      332.15      299.10     32.55 o 
  -4  -7   1        0.72        2.37     11.91 o 
  -3  -7   1        1.16       13.92     11.46 o 
  -2  -7   1     1860.35     2207.18    116.16 o 
  -1  -7   1     1039.26      941.09     33.57 o 
   0  -7   1     2358.45     2401.55     59.31 o 
   1  -7   1      337.72      316.50     20.83 o 
   2  -7   1      295.23      282.46     30.88 o 
   3  -7   1       50.48       61.81     19.20 o 
   4  -7   1      660.93      636.42     47.65 o 
   5  -7   1      394.23      391.46     41.23 o 
   6  -7   1      323.62      267.17     36.33 o 
   7  -7   1       10.13       54.12     22.71 o 
   8  -7   1       67.12       92.85     26.47 o 
   9  -7   1       11.64       12.61     22.96 o 
 -11  -6   1       17.60        8.71     18.80 o 
 -10  -6   1      250.23      234.42     37.00 o 
  -9  -6   1      420.06      320.33     40.11 o 
  -8  -6   1      716.44      687.28     51.58 o 
  -7  -6   1     1608.47     1427.94    118.13 o 
  -6  -6   1     1020.09      826.05     48.77 o 
  -5  -6   1       36.08       55.89     16.33 o 
  -4  -6   1        1.77       -0.73     11.85 o 
  -3  -6   1     2920.03     2852.92    117.27 o 
  -2  -6   1      413.16      339.30     36.87 o 
  -1  -6   1      157.54      125.40     13.50 o 
   0  -6   1      442.85      367.39     20.57 o 
   1  -6   1     2830.13     2791.43     68.95 o 
   2  -6   1       20.29       31.83     13.78 o 
   3  -6   1     3895.55     3585.55    501.04 o 
   4  -6   1      412.62      480.02     39.65 o 
   5  -6   1       12.65      -24.52     17.40 o 
   6  -6   1      105.33       73.45     21.73 o 
   7  -6   1       64.92       87.99     23.21 o 
   8  -6   1        6.61       50.66     21.62 o 
   9  -6   1        2.19        2.89     18.46 o 
 -12  -5   1        3.29       10.37     27.77 o 
 -11  -5   1       56.44       40.92     37.28 o 
 -10  -5   1      253.82      225.79     34.99 o 
  -9  -5   1       19.66      -28.08     22.96 o 
  -8  -5   1      294.49      202.20     34.81 o 
  -7  -5   1      532.71      506.47     60.98 o 
  -6  -5   1      353.81      396.89     36.17 o 
  -5  -5   1       84.19      106.90     19.10 o 
  -4  -5   1      407.63      474.52     31.33 o 
  -3  -5   1      101.61      109.97     11.50 o 
  -2  -5   1     1257.72      982.18     28.09 o 
  -1  -5   1      714.53      480.25     20.16 o 
   0  -5   1       12.31        1.72      5.62 o 
   1  -5   1     3208.14     3206.61    102.97 o 
   2  -5   1     2502.77     2279.06     61.54 o 
   3  -5   1      360.44      320.55     28.95 o 
   4  -5   1      189.24      174.45     24.10 o 
   5  -5   1      391.41      408.78     49.13 o 
   6  -5   1        1.47        8.52     13.88 o 
   7  -5   1      766.83      696.45     51.84 o 
   8  -5   1      119.09      114.48     26.06 o 
   9  -5   1      129.52      145.86     30.97 o 
  10  -5   1        2.06        9.11     21.01 o 
 -12  -4   1       12.66      -39.62     26.42 o 
 -11  -4   1      240.37      273.98     38.67 o 
 -10  -4   1      440.32      449.11     45.59 o 
  -9  -4   1      234.54      249.76     54.31 o 
  -8  -4   1     1557.01     1465.23     69.74 o 
  -7  -4   1      303.65      247.41     30.75 o 
  -6  -4   1      744.31      771.74     44.07 o 
  -5  -4   1      230.77      245.62     25.25 o 
  -4  -4   1     2786.16     2538.50    142.45 o 
  -3  -4   1       88.55       88.62      8.67 o 
  -2  -4   1      133.15      186.78     11.34 o 
  -1  -4   1     4717.31     4262.43     90.94 o 
   0  -4   1      951.14      798.16     23.78 o 
   1  -4   1     6126.19     6349.67    109.20 o 
   2  -4   1    13755.30    14147.00    225.60 o 
   3  -4   1     6777.41     6949.56    156.09 o 
   4  -4   1       11.85       16.73     12.51 o 
   5  -4   1       95.32       96.43     19.22 o 
   6  -4   1       28.27       39.31     16.44 o 
   7  -4   1        2.40       10.88     15.53 o 
   8  -4   1      336.60      340.13     38.41 o 
   9  -4   1      598.18      666.11     54.62 o 
  10  -4   1        1.00        9.68     17.54 o 
  11  -4   1       49.93       24.09     19.87 o 
 -12  -3   1        1.06       24.19     31.35 o 
 -11  -3   1      233.01      266.43     73.69 o 
 -10  -3   1      109.43       65.14     21.87 o 
  -9  -3   1      107.38       51.15     20.15 o 
  -8  -3   1      867.21      685.47     46.33 o 
  -7  -3   1      204.27      113.51     37.40 o 
  -6  -3   1       58.40       30.31      8.37 o 
  -5  -3   1     1127.84     1127.09     48.26 o 
  -4  -3   1     5493.39     6306.42    145.79 o 
  -3  -3   1     3131.64     3467.92     70.99 o 
  -2  -3   1     1008.75     1111.00     25.92 o 
  -1  -3   1      614.23      399.75     15.12 o 
   0  -3   1     6985.43     7337.77    119.83 o 
   1  -3   1     3612.87     3511.99     63.84 o 
   2  -3   1     1529.99     1572.59     48.88 o 
   3  -3   1     3667.04     3593.51     90.14 o 
   4  -3   1      308.29      260.79     24.24 o 
   5  -3   1      485.10      463.93     33.29 o 
   6  -3   1      483.55      493.26     37.34 o 
   7  -3   1      298.35      356.49     35.39 o 
   8  -3   1       82.02       60.27     32.46 o 
   9  -3   1     1802.55     1901.94     97.39 o 
  10  -3   1        0.95        7.62     18.69 o 
  11  -3   1      108.52       68.21     32.46 o 
 -12  -2   1        3.37       45.18     33.33 o 
 -11  -2   1      112.75      101.47     41.97 o 
 -10  -2   1       23.83       16.32     18.38 o 
  -9  -2   1      514.42      657.55     47.62 o 
  -8  -2   1      978.31      928.77     49.39 o 
  -7  -2   1       13.23        7.54      7.89 o 
  -6  -2   1      210.01      150.86     13.77 o 
  -5  -2   1      162.29      197.02     14.37 o 
  -4  -2   1       92.33       68.48      7.71 o 
  -3  -2   1     1101.78     1104.74     36.59 o 
  -2  -2   1     2046.11     2036.30     38.51 o 
  -1  -2   1       68.75       56.90      5.50 o 
   0  -2   1     4132.63     4134.69     69.18 o 
   1  -2   1    22618.46    23055.22    348.32 o 
   2  -2   1     9649.47    10327.60    202.80 o 
   3  -2   1      978.35     1047.83     37.88 o 
   4  -2   1       60.43       57.70      7.03 o 
   5  -2   1     5132.28     5121.19    137.87 o 
   6  -2   1      144.61      142.31     20.88 o 
   7  -2   1      100.98       74.23     19.01 o 
   8  -2   1       42.43       21.79     16.49 o 
   9  -2   1       14.54       -5.79     38.76 o 
  10  -2   1       56.60       94.86     40.12 o 
  11  -2   1      301.57      320.01     50.12 o 
 -12  -1   1      337.39      567.57     82.21 o 
 -11  -1   1       84.81      119.74     42.46 o 
 -10  -1   1      144.71      168.62     43.70 o 
  -9  -1   1      890.99      838.67     49.36 o 
  -8  -1   1      523.26      469.15     27.74 o 
  -7  -1   1      139.56      111.25     14.32 o 
  -6  -1   1      715.14      476.56     22.76 o 
  -5  -1   1     4061.66     3815.81     75.85 o 
  -4  -1   1      467.62      458.16     17.85 o 
  -3  -1   1      527.99      556.51     20.30 o 
  -2  -1   1    11479.17    13065.43    201.18 o 
  -1  -1   1    10977.73    11953.36    181.50 o 
   0  -1   1     8777.61     9538.25    145.61 o 
   1  -1   1     9886.51    10243.84    191.68 o 
   2  -1   1     2325.77     2429.07     44.28 o 
   3  -1   1      147.19      220.54     12.03 o 
   4  -1   1      250.61      233.61     13.23 o 
   5  -1   1     7589.13     7783.52    168.77 o 
   6  -1   1       36.37       58.19     14.04 o 
   7  -1   1     1790.85     1690.06     62.87 o 
   8  -1   1      780.64      822.21     47.24 o 
   9  -1   1      874.57     1054.09     57.55 o 
  10  -1   1        7.16      -11.85     16.60 o 
  11  -1   1      718.28      831.74     99.25 o 
  12  -1   1       85.23       27.90     36.04 o 
 -12   0   1       66.26       79.50     39.25 o 
 -11   0   1        8.25        1.23     29.63 o 
 -10   0   1      109.28      134.30     41.48 o 
  -9   0   1      124.47      146.05     25.83 o 
  -8   0   1      271.18      308.65     38.24 o 
  -7   0   1       55.48       59.26     11.96 o 
  -6   0   1       77.48       86.23     11.51 o 
  -5   0   1       22.89       12.47      9.17 o 
  -4   0   1      358.92      417.53     17.39 o 
  -3   0   1      912.26      957.68     24.72 o 
  -2   0   1       35.53       46.47      5.77 o 
  -1   0   1      855.77      925.74     18.91 o 
   1   0   1      160.72      147.06      6.06 o 
   2   0   1      158.40      164.17      8.18 o 
   3   0   1     4899.29     5300.39     90.60 o 
   4   0   1      440.29      384.08     16.55 o 
   5   0   1       78.94       42.72      8.36 o 
   6   0   1        1.81       10.66      7.44 o 
   7   0   1      684.27      606.64     28.07 o 
   8   0   1       12.09        7.31      9.45 o 
   9   0   1      120.38      138.49     24.36 o 
  10   0   1      100.55      121.71     39.75 o 
  11   0   1       99.59      135.04     44.69 o 
  12   0   1      128.32      172.57     49.13 o 
 -12   1   1      198.50      253.54     56.04 o 
 -11   1   1       11.35       28.14     28.64 o 
 -10   1   1      639.50      622.71     48.64 o 
  -9   1   1       14.97       24.09     17.79 o 
  -8   1   1      290.47      318.47     56.16 o 
  -7   1   1      187.15      226.82     18.89 o 
  -6   1   1     7729.09     7671.66    138.12 o 
  -5   1   1      689.26      676.55     29.60 o 
  -4   1   1      249.90      188.31     12.53 o 
  -3   1   1    16821.26    17398.99    269.45 o 
  -2   1   1     7260.48     8059.94    128.07 o 
  -1   1   1     1601.38     1688.91     30.58 o 
   0   1   1    11071.19    11760.90    177.94 o 
   1   1   1    10122.27    10909.39    200.22 o 
   2   1   1       75.98       93.33      6.10 o 
   3   1   1     3040.93     2957.10     54.85 o 
   4   1   1      378.94      315.40     20.86 o 
   5   1   1     3512.48     3217.20    117.63 o 
   6   1   1      132.81      142.74     14.22 o 
   7   1   1     3910.87     3730.11    272.21 o 
   8   1   1      324.18      359.71     24.98 o 
   9   1   1      138.36      178.59     49.50 o 
  10   1   1     1180.34     1139.10    101.47 o 
  11   1   1      311.36      360.20     65.18 o 
  12   1   1        0.09      -24.44     27.65 o 
 -11   2   1      141.89      122.23     40.49 o 
 -10   2   1      293.20      283.04     36.76 o 
  -9   2   1      365.15      359.95     38.76 o 
  -8   2   1      276.87      247.29     56.91 o 
  -7   2   1      151.73       96.71     19.81 o 
  -6   2   1     3257.65     3066.03     89.34 o 
  -5   2   1      142.41      175.22     16.48 o 
  -4   2   1     1402.77     1374.50     42.80 o 
  -3   2   1        4.35        3.73      4.20 o 
  -2   2   1     3535.24     3532.93     62.54 o 
  -1   2   1     9197.44     9976.97    155.81 o 
   0   2   1      665.00      795.76     18.47 o 
   1   2   1       93.14      104.28      6.29 o 
   2   2   1    47031.42    46937.88    842.26 o 
   3   2   1    22331.44    22360.00    341.47 o 
   4   2   1     3011.37     3449.42    109.74 o 
   5   2   1     2208.42     2487.12     62.54 o 
   6   2   1       25.45       80.08     11.36 o 
   7   2   1       40.36       13.42      8.12 o 
   8   2   1       49.37       18.66     14.19 o 
   9   2   1      359.71      234.35     48.26 o 
  10   2   1       25.59       10.85     32.46 o 
  11   2   1        4.67        2.72     31.11 o 
  12   2   1       18.80       34.81     36.78 o 
 -11   3   1       12.21        4.80     19.62 o 
 -10   3   1      470.84      399.37     43.19 o 
  -9   3   1      324.14      329.36     38.81 o 
  -8   3   1        4.37       15.02     16.76 o 
  -7   3   1       86.29      104.21     22.06 o 
  -6   3   1       14.10       28.41     40.74 o 
  -5   3   1      175.78      131.18     19.55 o 
  -4   3   1     3439.90     3287.04    147.02 o 
  -3   3   1       42.15       62.35     12.39 o 
  -2   3   1     5485.87     5766.07     98.25 o 
  -1   3   1    15244.29    15653.71    242.66 o 
   0   3   1      179.37      284.12     13.20 o 
   1   3   1     1846.16     2203.37     42.58 o 
   2   3   1     1791.22     1940.46     38.12 o 
   3   3   1     6496.85     6808.10    142.31 o 
   4   3   1      612.46      590.38     31.42 o 
   5   3   1     1538.23     1413.13     48.01 o 
   6   3   1      352.84      339.11     17.23 o 
   7   3   1      413.48      382.68     61.10 o 
   8   3   1      251.62      221.50     64.19 o 
   9   3   1     2141.93     2089.01    199.97 o 
  10   3   1       55.73      106.42     25.85 o 
  11   3   1       12.14       15.31     36.29 o 
  12   3   1       34.51       58.76     39.01 o 
 -11   4   1      136.01      168.59     32.13 o 
 -10   4   1      175.74      233.07     43.94 o 
  -9   4   1       64.35       57.22     20.99 o 
  -8   4   1     1523.98     1579.04    139.12 o 
  -7   4   1     2638.41     2464.89     88.48 o 
  -6   4   1      100.85       79.50     19.92 o 
  -5   4   1      858.20      768.92     42.41 o 
  -4   4   1     1055.02      892.89     55.79 o 
  -3   4   1      628.00      658.61     34.86 o 
  -2   4   1     4237.51     4312.79     79.14 o 
  -1   4   1     4178.74     4653.29     83.93 o 
   0   4   1       47.93       25.81     15.85 o 
   1   4   1     1335.32     1853.65     40.62 o 
   2   4   1     9190.84    10062.29    161.97 o 
   3   4   1     1104.16     1084.66     40.98 o 
   4   4   1    10692.16    10049.07    207.95 o 
   5   4   1     8790.72     8176.55    180.18 o 
   6   4   1     2595.89     2690.20    202.93 o 
   7   4   1       34.85       63.76     18.55 o 
   8   4   1       40.85      105.26     24.41 o 
   9   4   1        1.00       10.47     19.26 o 
  10   4   1       29.41       88.17     24.92 o 
  11   4   1        1.47       -0.49     16.91 o 
  12   4   1       98.22       57.03     37.03 o 
 -10   5   1       14.98      -10.18     16.34 o 
  -9   5   1      141.06      114.85     27.31 o 
  -8   5   1        0.65       -3.93     15.36 o 
  -7   5   1     1002.93     1023.33     69.50 o 
  -6   5   1      198.62      139.78     25.66 o 
  -5   5   1      644.71      784.67     47.46 o 
  -4   5   1      123.09      143.34     29.63 o 
  -3   5   1     1159.34     1154.52     47.92 o 
  -2   5   1     2210.57     2317.19     50.95 o 
  -1   5   1       63.49       67.28     11.61 o 
   0   5   1       12.12       16.70     10.32 o 
   1   5   1       23.07        0.69      4.79 o 
   2   5   1        2.37       10.43      5.79 o 
   3   5   1       16.82       25.01     10.26 o 
   4   5   1       64.44       67.49     15.08 o 
   5   5   1      769.22      743.17     67.64 o 
   6   5   1      332.59      296.00     39.75 o 
   7   5   1      117.32      130.48     42.22 o 
   8   5   1      192.32      219.49     32.34 o 
   9   5   1      169.96      186.05     30.28 o 
  10   5   1      362.80      298.31     39.49 o 
  11   5   1      170.07      222.60     35.38 o 
  12   5   1       15.23       39.64     22.03 o 
 -10   6   1        6.24        1.66     33.82 o 
  -9   6   1      125.33      121.95     28.54 o 
  -8   6   1      292.72      327.89     40.34 o 
  -7   6   1      448.02      423.47     98.63 o 
  -6   6   1      538.38      582.54     47.19 o 
  -5   6   1     3497.19     3416.63    121.46 o 
  -4   6   1       62.97       72.49     18.27 o 
  -3   6   1      768.20      738.95     84.68 o 
  -2   6   1     4323.22     4478.72     88.59 o 
  -1   6   1       23.43       32.15     10.08 o 
   0   6   1        3.19        6.65      7.91 o 
   1   6   1     4052.58     4631.22     89.78 o 
   2   6   1     3036.74     3484.17     70.77 o 
   3   6   1       27.72       62.08     15.54 o 
   4   6   1     2839.70     2787.42     82.00 o 
   5   6   1       42.44       50.76     17.78 o 
   6   6   1      186.33      123.90     23.07 o 
   7   6   1     1239.07     1163.89     59.52 o 
   8   6   1     2127.29     2243.68     86.58 o 
   9   6   1       50.21       71.43     22.94 o 
  10   6   1      124.50      200.39     33.95 o 
  11   6   1       32.00       62.00     26.42 o 
  -9   7   1       13.91       10.06     18.13 o 
  -8   7   1       91.73       86.04     24.88 o 
  -7   7   1      284.71      306.66     39.44 o 
  -6   7   1       82.31      113.05     46.91 o 
  -5   7   1      747.25      725.47     55.92 o 
  -4   7   1     1060.63     1010.98     57.42 o 
  -3   7   1      917.04      839.81     48.92 o 
  -2   7   1        7.34       19.26     18.27 o 
  -1   7   1     1237.57     1235.66     38.42 o 
   0   7   1       34.94       34.03     15.02 o 
   1   7   1      508.62      502.70     25.37 o 
   2   7   1      433.18      518.26     24.92 o 
   3   7   1      308.57      307.65     29.24 o 
   4   7   1       99.30       82.79     25.43 o 
   5   7   1      160.33      136.60     23.19 o 
   6   7   1        1.23        3.74     14.24 o 
   7   7   1      275.43      275.17     35.55 o 
   8   7   1      415.92      384.21     41.94 o 
   9   7   1       14.37        2.11     17.93 o 
  10   7   1      247.75      261.09     38.45 o 
  11   7   1        2.81      -14.62     17.67 o 
  -8   8   1        4.09       26.93     21.61 o 
  -7   8   1       16.70       53.41     42.34 o 
  -6   8   1      305.91      394.10     44.29 o 
  -5   8   1      116.06      139.04     28.00 o 
  -4   8   1      340.17      327.72     36.99 o 
  -3   8   1     2703.21     2555.86     89.33 o 
  -2   8   1      539.12      462.63     39.12 o 
  -1   8   1       85.68       75.51     21.23 o 
   0   8   1      902.95      959.44     36.91 o 
   1   8   1     1412.64     1488.74     52.24 o 
   2   8   1      439.56      342.23     31.57 o 
   3   8   1     1964.04     2356.40     82.21 o 
   4   8   1       70.58      122.91     23.32 o 
   5   8   1      188.95      172.66     27.17 o 
   6   8   1      405.03      333.67     37.51 o 
   7   8   1      247.06      256.26     34.36 o 
   8   8   1       82.19       56.94     33.70 o 
   9   8   1       49.88       29.85     21.38 o 
  10   8   1      450.95      520.57     54.01 o 
  -7   9   1       19.73       90.18     28.76 o 
  -6   9   1        5.81       17.98     19.16 o 
  -5   9   1      254.62      292.06     48.14 o 
  -4   9   1      113.84       85.93     24.84 o 
  -3   9   1      606.04      563.23     58.63 o 
  -2   9   1     1146.07     1111.11     59.15 o 
  -1   9   1      205.06      219.23     29.76 o 
   0   9   1      604.25      590.87     41.56 o 
   1   9   1      594.96      723.20     44.81 o 
   2   9   1      131.99      154.25     30.24 o 
   3   9   1      160.98      214.20     29.48 o 
   4   9   1      393.90      424.91     40.19 o 
   5   9   1        4.27       -7.73     15.07 o 
   6   9   1      267.77      218.72     32.99 o 
   7   9   1       80.36      113.21     40.86 o 
   8   9   1        3.89       44.76     20.43 o 
   9   9   1       80.63       62.76     23.62 o 
  -6  10   1       11.34        5.98     19.72 o 
  -5  10   1       81.07      115.59     27.89 o 
  -4  10   1      161.98      170.71     30.86 o 
  -3  10   1       82.27       80.21     24.79 o 
  -2  10   1       35.35       44.56     20.25 o 
  -1  10   1      464.26      509.69     44.82 o 
   0  10   1      125.74      144.42     36.78 o 
   1  10   1        0.23        4.94     19.26 o 
   2  10   1       79.87      101.62     23.18 o 
   3  10   1      130.85      176.67     29.14 o 
   4  10   1      108.79       61.29     21.82 o 
   5  10   1       49.83       72.87     21.65 o 
   6  10   1      249.83      307.96     46.91 o 
   7  10   1       33.86       20.46     23.45 o 
   8  10   1        6.80       25.27     36.17 o 
  -4  11   1        9.93       37.00     21.12 o 
  -3  11   1       15.39       49.46     20.11 o 
  -2  11   1        2.78       45.94     20.55 o 
  -1  11   1      291.77      248.85     49.13 o 
   0  11   1      811.72      826.80     86.16 o 
   1  11   1      204.09      138.99     38.27 o 
   2  11   1      217.03      296.01     55.55 o 
   3  11   1       82.81       53.90     21.19 o 
   4  11   1        5.87       -7.46     16.19 o 
   5  11   1       91.87       97.76     31.11 o 
   6  11   1      191.99      174.95     31.97 o 
   7  11   1        0.07       -6.11     16.35 o 
  -1  12   1        0.14       35.30     26.17 o 
   0  12   1        0.13      -18.52     24.19 o 
   2  12   1       83.81      101.22     44.93 o 
   3  12   1       79.58       79.74     41.97 o 
   4  12   1        0.68       -0.12     20.10 o 
   5  12   1      129.54      157.55     31.33 o 
  -4 -12   2      374.97      363.16     63.45 o 
  -3 -12   2      109.88       78.75     37.28 o 
  -2 -12   2      512.59      633.24     79.99 o 
   0 -12   2      182.36      262.68     52.34 o 
   1 -12   2       33.90       16.29     25.18 o 
  -7 -11   2       11.02       12.72     18.73 o 
  -6 -11   2      100.84      103.62     32.71 o 
  -5 -11   2       65.82       35.99     20.71 o 
  -4 -11   2       12.43       47.39     21.10 o 
  -3 -11   2        4.27       98.75     35.80 o 
  -2 -11   2       75.71       97.02     37.03 o 
  -1 -11   2      138.32      178.99     43.45 o 
   0 -11   2       92.50       71.10     33.33 o 
   1 -11   2       47.72        8.15     23.70 o 
   2 -11   2        0.51       25.03     20.12 o 
   3 -11   2        5.55       30.13     20.14 o 
  -8 -10   2      186.82      280.24     39.34 o 
  -7 -10   2       41.48        8.05     18.85 o 
  -6 -10   2     1300.12     1280.46     73.10 o 
  -5 -10   2        3.90       15.94     17.49 o 
  -4 -10   2      899.67      968.02     60.03 o 
  -3 -10   2      101.22       92.86     40.74 o 
  -2 -10   2      421.53      462.74     57.65 o 
  -1 -10   2      494.30      483.39     63.94 o 
   0 -10   2     1172.37     1128.48     91.10 o 
   1 -10   2      205.73      150.73     28.43 o 
   2 -10   2      254.29      227.84     65.55 o 
   3 -10   2        2.25      -19.22     15.88 o 
   4 -10   2      545.79      544.78     53.29 o 
   5 -10   2       38.14       59.60     23.91 o 
  -9  -9   2      141.75      193.60     34.81 o 
  -8  -9   2      139.63      198.66     34.21 o 
  -7  -9   2       68.18       85.69     29.63 o 
  -6  -9   2      117.75      139.64     28.12 o 
  -5  -9   2      173.73      221.04     30.75 o 
  -4  -9   2      427.14      539.72     77.89 o 
  -3  -9   2      169.90      204.06     29.10 o 
  -2  -9   2      210.37      144.87     29.75 o 
  -1  -9   2      284.62      290.43     30.19 o 
   0  -9   2       42.76       57.05     17.53 o 
   1  -9   2      154.76      182.84     27.37 o 
   2  -9   2      234.08      219.28     30.93 o 
   3  -9   2      287.15      310.22     64.81 o 
   4  -9   2       34.25        4.64     16.91 o 
   5  -9   2       94.38       61.88     23.94 o 
   6  -9   2       29.35       33.85     22.42 o 
   7  -9   2       43.64       51.89     22.94 o 
 -10  -8   2       66.43       57.34     30.00 o 
  -9  -8   2      186.17      129.52     35.06 o 
  -8  -8   2      271.92      380.23     59.99 o 
  -7  -8   2       14.06       16.07     17.02 o 
  -6  -8   2     1195.99     1330.26    101.84 o 
  -5  -8   2        3.22       26.30     24.32 o 
  -4  -8   2     1638.38     1563.39     65.42 o 
  -3  -8   2      718.21      758.33     45.71 o 
  -2  -8   2     1561.33     1713.09     90.11 o 
  -1  -8   2      462.10      462.17     27.11 o 
   0  -8   2     1988.37     2059.42     56.61 o 
   1  -8   2     1199.14     1135.80     55.18 o 
   2  -8   2     1295.52     1369.12     85.79 o 
   3  -8   2       13.76       16.07     16.62 o 
   4  -8   2     1126.94     1015.16     61.86 o 
   5  -8   2        6.88      -11.29     17.90 o 
   6  -8   2      203.42      225.19     35.80 o 
   7  -8   2      103.61       87.17     63.08 o 
   8  -8   2      108.38       62.60     25.40 o 
 -11  -7   2        3.17       -3.75     17.97 o 
 -10  -7   2      164.96      197.34     34.50 o 
  -9  -7   2        0.45      -15.32     16.06 o 
  -8  -7   2     2017.57     2100.03     86.36 o 
  -7  -7   2       23.69        7.90     15.53 o 
  -6  -7   2       48.20       67.64     20.04 o 
  -5  -7   2      490.34      442.50     38.14 o 
  -4  -7   2     1284.29     1103.71     50.57 o 
  -3  -7   2       32.90       31.96     13.99 o 
  -2  -7   2     6264.06     6883.45    157.40 o 
  -1  -7   2      700.59      726.16     31.39 o 
   0  -7   2       83.51      105.64     13.80 o 
   1  -7   2     1756.18     1831.48     65.57 o 
   2  -7   2       14.18       16.96     14.24 o 
   3  -7   2      994.13      979.62     54.41 o 
   4  -7   2       42.70       10.34     16.13 o 
   5  -7   2     1682.66     1543.05    132.70 o 
   6  -7   2       86.91       64.76     39.13 o 
   7  -7   2      188.78      150.24     32.37 o 
   8  -7   2        4.54       12.54     20.18 o 
   9  -7   2       64.16      130.04     68.88 o 
 -11  -6   2       40.84       48.79     38.88 o 
 -10  -6   2      247.68      261.18     47.15 o 
  -9  -6   2      107.90       75.86     24.37 o 
  -8  -6   2      727.22      720.27     52.76 o 
  -7  -6   2      903.04      802.02     52.78 o 
  -6  -6   2     1148.98     1271.16    124.18 o 
  -5  -6   2     2008.18     1720.21     64.37 o 
  -4  -6   2     3034.37     3196.54     90.61 o 
  -3  -6   2     1548.54     1470.91     38.91 o 
  -2  -6   2     2916.67     2956.69     63.34 o 
  -1  -6   2     3509.77     3442.23     72.27 o 
   0  -6   2     1687.95     1617.69     43.32 o 
   1  -6   2     1309.37     1248.54     36.98 o 
   2  -6   2     4232.52     4347.28    114.42 o 
   3  -6   2      407.24      384.40     34.10 o 
   4  -6   2      398.31      348.31     34.85 o 
   5  -6   2      226.26      270.85     33.86 o 
   6  -6   2        3.70        9.11     16.60 o 
   7  -6   2       45.43        8.37     23.95 o 
   8  -6   2      141.96      120.43     30.31 o 
   9  -6   2       59.53       34.15     23.13 o 
 -12  -5   2      175.75      203.71     36.15 o 
 -11  -5   2       13.86       15.76     19.94 o 
 -10  -5   2       74.07      115.24     28.01 o 
  -9  -5   2      408.53      512.99     55.79 o 
  -8  -5   2     1926.20     2103.79    118.50 o 
  -7  -5   2       24.82        7.70     15.65 o 
  -6  -5   2     4657.03     4664.78    169.11 o 
  -5  -5   2       56.37       80.41     17.00 o 
  -4  -5   2       67.33       97.69     16.76 o 
  -3  -5   2     2603.42     2675.86     56.26 o 
  -2  -5   2     7392.36     8110.23    138.01 o 
  -1  -5   2       39.53       77.03      9.70 o 
   0  -5   2     7341.07     8088.10    139.38 o 
   1  -5   2     3742.92     4078.85     79.73 o 
   2  -5   2      352.97      320.81     22.25 o 
   3  -5   2     4657.60     4249.76    112.21 o 
   4  -5   2      127.96      122.14     21.29 o 
   5  -5   2      438.99      426.70     47.40 o 
   6  -5   2      161.93      203.94     31.07 o 
   7  -5   2     1297.01     1176.35     63.21 o 
   8  -5   2       62.60       87.89     24.85 o 
   9  -5   2      124.39      118.34     39.75 o 
  10  -5   2        2.99        9.41     32.46 o 
 -12  -4   2        2.90      -13.26     18.59 o 
 -11  -4   2       53.45      104.04     27.26 o 
 -10  -4   2       54.66       41.14     21.62 o 
  -9  -4   2      267.44      356.10    105.42 o 
  -8  -4   2      688.70      646.50     47.65 o 
  -7  -4   2     1082.54      912.70     48.63 o 
  -6  -4   2      749.66      588.58     48.26 o 
  -5  -4   2    12444.28    12021.51    249.89 o 
  -4  -4   2     2340.97     2440.54     50.85 o 
  -3  -4   2    10730.97    10490.79    171.14 o 
  -2  -4   2     7702.68     8334.39    138.00 o 
  -1  -4   2     2086.24     1876.62     44.60 o 
   0  -4   2     3817.50     3912.39     73.31 o 
   1  -4   2     4010.42     3811.02     72.13 o 
   2  -4   2     4151.29     4148.04     77.29 o 
   3  -4   2     2972.76     2799.64     79.78 o 
   4  -4   2     1194.84     1115.62     47.92 o 
   5  -4   2      385.62      359.79     32.98 o 
   6  -4   2       42.36       46.72     17.43 o 
   7  -4   2      208.67      213.68     31.10 o 
   8  -4   2      108.80      112.88     31.72 o 
   9  -4   2       52.53       42.25     24.69 o 
  10  -4   2       21.70        7.54     17.90 o 
  11  -4   2        2.39       32.59     26.79 o 
 -12  -3   2       32.76      112.08     41.97 o 
 -11  -3   2       16.21       15.85     19.75 o 
 -10  -3   2      742.52      961.28     75.42 o 
  -9  -3   2      128.66      164.07     35.92 o 
  -8  -3   2      445.83      518.97     57.40 o 
  -7  -3   2      103.48      233.11     27.76 o 
  -6  -3   2     1435.25     1475.23     46.87 o 
  -5  -3   2      860.58      768.84     40.22 o 
  -4  -3   2     5799.42     5459.27    101.36 o 
  -3  -3   2     1348.49     1267.40     30.24 o 
  -2  -3   2     2517.03     2865.31     54.06 o 
  -1  -3   2     4855.53     5386.79     91.82 o 
   0  -3   2     2998.42     3602.45     65.35 o 
   1  -3   2    12798.15    14090.63    220.82 o 
   2  -3   2     5868.55     6588.41    111.47 o 
   3  -3   2     2867.08     2773.79     74.88 o 
   4  -3   2        0.34      -13.15      9.13 o 
   5  -3   2       24.89       27.06     12.55 o 
   6  -3   2     1874.05     1763.13     66.78 o 
   7  -3   2     1284.84     1171.76     58.27 o 
   8  -3   2      273.71      284.89     39.01 o 
   9  -3   2      510.26      526.84     49.29 o 
  10  -3   2       19.96       13.19     17.82 o 
  11  -3   2       39.83       42.30     23.64 o 
 -12  -2   2        2.13       14.07     31.60 o 
 -11  -2   2      219.08      235.03     56.04 o 
 -10  -2   2       98.55       70.56     23.34 o 
  -9  -2   2     1283.28     1276.37     62.20 o 
  -8  -2   2      312.10      364.08     35.33 o 
  -7  -2   2     2500.91     2496.58    101.68 o 
  -6  -2   2      788.74      842.63     37.06 o 
  -5  -2   2     5594.83     5212.60     96.67 o 
  -4  -2   2       31.98       32.01      7.69 o 
  -3  -2   2    32380.64    32986.54    498.28 o 
  -2  -2   2     1389.43     1521.07     31.73 o 
  -1  -2   2      360.09      303.60     13.69 o 
   0  -2   2    22194.00    24409.51    367.63 o 
   1  -2   2     6182.50     6304.46    102.96 o 
   2  -2   2     8048.00     8851.86    142.38 o 
   3  -2   2    25369.96    26148.49    399.57 o 
   4  -2   2     2192.45     2311.24     58.32 o 
   5  -2   2     9539.93     8956.98    153.10 o 
   6  -2   2       13.42       17.75     12.62 o 
   7  -2   2      374.41      271.74     30.44 o 
   8  -2   2        8.96       32.27     18.45 o 
   9  -2   2       40.15       72.83     22.34 o 
  10  -2   2       10.07       10.27     17.71 o 
  11  -2   2       16.26       39.72     22.32 o 
 -12  -1   2        6.00      -38.14     25.43 o 
 -11  -1   2        2.83       -5.18     28.64 o 
 -10  -1   2      298.76      231.57     51.60 o 
  -9  -1   2      106.41      118.86     24.93 o 
  -8  -1   2      341.68      436.22     29.44 o 
  -7  -1   2        4.43        8.84      9.03 o 
  -6  -1   2        6.48        8.04      9.92 o 
  -5  -1   2      213.47      273.32     40.04 o 
  -4  -1   2      669.48      650.10     28.80 o 
  -3  -1   2      182.59      157.80     11.32 o 
  -2  -1   2     1566.62     1914.69     37.72 o 
  -1  -1   2      253.16      316.83      9.84 o 
   0  -1   2      933.41     1046.32     21.03 o 
   1  -1   2     8111.50     8598.98    134.10 o 
   2  -1   2     4189.19     4833.06     81.15 o 
   3  -1   2      102.31      132.51     12.96 o 
   4  -1   2      165.50      112.44     19.40 o 
   5  -1   2     1745.58     1850.57     68.66 o 
   6  -1   2        6.74       11.50      7.48 o 
   7  -1   2      484.57      430.47     34.64 o 
   8  -1   2       90.91       77.57     22.47 o 
   9  -1   2      789.12      722.47     50.54 o 
  10  -1   2       27.89       41.72     21.40 o 
  11  -1   2       24.44       48.64     33.58 o 
  12  -1   2        0.46       23.70     32.34 o 
 -12   0   2        2.70      -30.37     20.24 o 
 -11   0   2      179.04       84.93     40.24 o 
 -10   0   2       28.16        1.23     23.70 o 
  -9   0   2      715.39      594.04     46.91 o 
  -8   0   2       43.19       39.68     11.62 o 
  -7   0   2     2351.18     2266.42     94.17 o 
  -6   0   2       41.67       49.90     10.30 o 
  -5   0   2     6577.75     6471.00    116.21 o 
  -4   0   2      139.73      170.22     17.08 o 
  -3   0   2     2251.66     1936.76     41.86 o 
  -2   0   2    17016.52    18263.59    278.92 o 
  -1   0   2    40295.27    41532.80    739.91 o 
   1   0   2    26422.73    28928.02    430.64 o 
   2   0   2    23008.59    24569.50    370.04 o 
   3   0   2     6381.38     6248.73    105.08 o 
   4   0   2      600.33      648.61     22.02 o 
   5   0   2    19834.50    19347.39    306.32 o 
   6   0   2       43.20       41.21      9.43 o 
   7   0   2     1800.38     1506.89     44.61 o 
   8   0   2        5.99       -1.46     11.69 o 
   9   0   2       14.31       37.64     17.38 o 
  10   0   2      108.26      101.71     38.27 o 
  11   0   2       37.94      -36.78     26.42 o 
  12   0   2        6.00       10.62     28.88 o 
 -12   1   2        7.64      -34.07     22.71 o 
 -11   1   2      334.77      370.57     68.39 o 
 -10   1   2        3.33       -5.92     16.91 o 
  -9   1   2       82.52       59.21     19.02 o 
  -8   1   2      194.82      203.46     28.05 o 
  -7   1   2     2283.79     2174.20     59.05 o 
  -6   1   2        0.27        1.35      8.93 o 
  -5   1   2     3324.94     3342.49     69.31 o 
  -4   1   2      234.86      284.34     20.99 o 
  -3   1   2     3019.58     2957.76     85.98 o 
  -2   1   2     5966.53     6602.69    108.58 o 
  -1   1   2        6.65        5.78      4.98 o 
   0   1   2      366.36      346.01      9.64 o 
   1   1   2      983.60     1014.71     20.30 o 
   2   1   2    13816.14    15782.48    240.91 o 
   3   1   2     5453.91     5772.26     97.39 o 
   4   1   2     3034.01     2812.51     66.29 o 
   5   1   2     2046.50     2483.51     55.47 o 
   6   1   2     1260.42     1077.95     34.18 o 
   7   1   2      143.15      184.09     17.85 o 
   8   1   2      305.35      344.30     24.54 o 
   9   1   2      246.36      191.78     48.76 o 
  10   1   2       28.04      -10.86     24.93 o 
  11   1   2       33.77      -35.55     23.70 o 
  12   1   2       27.48        3.95     32.34 o 
 -11   2   2       81.47       97.03     45.43 o 
 -10   2   2       37.42       68.35     23.56 o 
  -9   2   2      288.62      258.94     32.83 o 
  -8   2   2      158.82      167.48     38.14 o 
  -7   2   2     1228.08     1059.94    197.87 o 
  -6   2   2        1.03      -10.87      7.25 o 
  -5   2   2     5894.63     5725.18    105.29 o 
  -4   2   2     5765.04     6134.14    108.13 o 
  -3   2   2    14365.61    14826.43    233.33 o 
  -2   2   2     2824.34     3126.35     68.12 o 
  -1   2   2    24462.50    26151.52    395.25 o 
   0   2   2     1189.01     1282.47     27.18 o 
   1   2   2     1872.56     1878.59     35.64 o 
   2   2   2     4154.22     4253.76     72.04 o 
   3   2   2      410.92      414.73     23.56 o 
   4   2   2      900.09      999.97     26.73 o 
   5   2   2     3144.85     2826.80     59.29 o 
   6   2   2     2343.80     2690.26     60.79 o 
   7   2   2     5671.24     5333.61    106.49 o 
   8   2   2      556.70      683.52     90.23 o 
   9   2   2      209.56      122.77     33.58 o 
  10   2   2        5.15      -26.42     21.48 o 
  11   2   2      258.85      195.03     51.35 o 
  12   2   2       25.67       98.50     39.75 o 
 -11   3   2      186.25      122.92     28.12 o 
 -10   3   2        6.42       45.62     19.81 o 
  -9   3   2     1145.63     1066.20    115.66 o 
  -8   3   2       50.93       29.85     17.61 o 
  -7   3   2     1658.29     1546.04     98.63 o 
  -6   3   2       40.45       42.40     27.90 o 
  -5   3   2     3085.14     3135.01     88.77 o 
  -4   3   2      474.24      479.69     23.04 o 
  -3   3   2     3240.16     3265.41     62.46 o 
  -2   3   2      162.21      170.84     12.16 o 
  -1   3   2     5078.11     4853.60     83.96 o 
   0   3   2      396.34      577.46     17.70 o 
   1   3   2      154.59      257.17     15.89 o 
   2   3   2     1254.62     1376.26     30.56 o 
   3   3   2     1939.37     2285.90     60.73 o 
   4   3   2    12380.82    13433.33    265.38 o 
   5   3   2      140.03      155.91     10.18 o 
   6   3   2     1233.26     1031.67     35.60 o 
   7   3   2       19.74       56.98     16.90 o 
   8   3   2      177.64      218.27     29.58 o 
   9   3   2      129.31      124.34     34.69 o 
  10   3   2      725.93      755.93     55.22 o 
  11   3   2       25.69       48.14     34.07 o 
  12   3   2      152.72      139.98     49.38 o 
 -11   4   2       20.19        2.95     19.03 o 
 -10   4   2        1.66       15.46     17.96 o 
  -9   4   2        3.38        9.41     16.23 o 
  -8   4   2      723.34      744.12     57.65 o 
  -7   4   2      592.65      559.51     44.43 o 
  -6   4   2     1537.91     1451.65     61.53 o 
  -5   4   2     1652.21     1415.62     97.39 o 
  -4   4   2     3249.46     3180.99     89.55 o 
  -3   4   2     4792.16     4398.01     82.08 o 
  -2   4   2     1753.81     1784.86     40.57 o 
  -1   4   2     6806.65     6866.27    117.24 o 
   0   4   2        9.43       14.79      7.22 o 
   1   4   2     4873.68     4119.51     91.32 o 
   2   4   2     8311.07     8930.53    145.38 o 
   3   4   2     9936.03     9653.48    195.89 o 
   4   4   2     6493.70     6147.08    138.43 o 
   5   4   2      359.30      347.04     36.91 o 
   6   4   2      686.08      669.26     85.30 o 
   7   4   2      618.08      523.72     40.46 o 
   8   4   2      894.97     1174.35     59.48 o 
   9   4   2     1241.41      992.89     59.56 o 
  10   4   2        0.28       16.99     15.64 o 
  11   4   2        2.15      -32.19     23.33 o 
  12   4   2        2.29       36.54     31.60 o 
 -10   5   2       14.20       20.13     20.00 o 
  -9   5   2       74.29       55.27     23.34 o 
  -8   5   2      141.58      162.69     29.00 o 
  -7   5   2     1583.44     1433.31     69.32 o 
  -6   5   2        0.35      -13.63     12.22 o 
  -5   5   2      443.17      381.88     44.07 o 
  -4   5   2        4.54       33.36     17.53 o 
  -3   5   2     2273.53     2301.28     72.27 o 
  -2   5   2     1448.73     1434.55     36.87 o 
  -1   5   2     2797.04     2660.52     56.84 o 
   0   5   2      163.76      142.00     19.56 o 
   1   5   2     3229.71     2629.42     55.45 o 
   2   5   2      684.41      596.64     21.04 o 
   3   5   2     3150.46     3153.62     61.45 o 
   4   5   2      506.72      570.97     58.39 o 
   5   5   2       11.37       38.09     14.43 o 
   6   5   2     3965.44     3890.32    150.10 o 
   7   5   2       99.09      118.21     22.65 o 
   8   5   2      502.82      494.23     44.34 o 
   9   5   2       50.80       52.80     21.36 o 
  10   5   2      356.88      496.48     49.36 o 
  11   5   2        3.90       24.48     20.21 o 
  12   5   2      240.57      235.74     54.68 o 
 -10   6   2       16.82       64.03     21.69 o 
  -9   6   2        0.99       -3.52     17.32 o 
  -8   6   2      188.48      196.87     32.83 o 
  -7   6   2       41.51       63.99     21.82 o 
  -6   6   2     1944.32     1977.64    130.48 o 
  -5   6   2       13.42       11.76     15.49 o 
  -4   6   2     1527.86     1636.19     65.20 o 
  -3   6   2     1570.54     1395.53    129.24 o 
  -2   6   2     5648.98     5675.72    106.74 o 
  -1   6   2     6099.49     5799.92    108.16 o 
   0   6   2     6216.88     6580.68    119.82 o 
   1   6   2     1411.66     1169.24     34.70 o 
   2   6   2     1894.67     2102.76     49.38 o 
   3   6   2     4891.35     4369.11    110.13 o 
   4   6   2     8951.89     8950.80    249.10 o 
   5   6   2     1509.10     1339.11     55.54 o 
   6   6   2     2249.87     1762.00    125.41 o 
   7   6   2      429.77      381.08     48.02 o 
   8   6   2      103.97      153.69     27.84 o 
   9   6   2        1.42       -0.94     16.54 o 
  10   6   2      104.77      220.59     39.75 o 
  11   6   2       14.58       10.30     20.40 o 
  -9   7   2       57.47       42.36     22.21 o 
  -8   7   2       99.35      107.75     25.81 o 
  -7   7   2       43.64       76.54     23.51 o 
  -6   7   2       40.32       75.90     35.43 o 
  -5   7   2      393.80      388.68     40.40 o 
  -4   7   2        0.03        5.95     15.06 o 
  -3   7   2      125.70      115.13     46.66 o 
  -2   7   2      174.27      215.08     38.14 o 
  -1   7   2      287.52      310.98     20.72 o 
   0   7   2       37.59       16.91      8.35 o 
   1   7   2     1293.41     1125.72     66.46 o 
   2   7   2     2076.25     1790.60     71.58 o 
   3   7   2     1210.60      996.14    117.76 o 
   4   7   2      130.64      113.45     21.53 o 
   5   7   2      636.05      665.33     44.81 o 
   6   7   2       26.12       20.41     22.10 o 
   7   7   2        2.78       -0.86     30.12 o 
   8   7   2      815.08      738.68     54.64 o 
   9   7   2        2.22       -6.32     15.02 o 
  10   7   2      142.88      170.69     32.21 o 
  11   7   2        7.35        8.75     19.44 o 
  -8   8   2       26.12       31.60     21.92 o 
  -7   8   2        4.28        9.58     17.61 o 
  -6   8   2      141.18      186.82     33.77 o 
  -5   8   2       10.41       18.02     18.64 o 
  -4   8   2     1698.26     1665.02     71.80 o 
  -3   8   2      176.70      130.81     44.56 o 
  -2   8   2     2124.71     2251.40     79.33 o 
  -1   8   2     1513.98     1254.51    108.13 o 
   0   8   2     6724.12     6931.24    132.38 o 
   1   8   2     2531.95     2353.74     60.74 o 
   2   8   2     3966.89     4416.79    116.79 o 
   3   8   2      385.20      332.09     43.70 o 
   4   8   2     2214.59     2414.16    135.17 o 
   5   8   2      595.33      536.38     66.04 o 
   6   8   2     1200.37     1137.58    130.48 o 
   7   8   2       84.96       64.22     21.28 o 
   8   8   2      386.09      311.15     41.09 o 
   9   8   2       63.23       49.80     24.33 o 
  10   8   2      350.98      450.25     50.57 o 
  -7   9   2       15.52       14.21     20.68 o 
  -6   9   2        3.30       26.91     20.77 o 
  -5   9   2      101.16      106.77     32.59 o 
  -4   9   2      317.06      270.73     55.67 o 
  -3   9   2      255.78      311.91     42.96 o 
  -2   9   2       95.92       56.06     30.12 o 
  -1   9   2      324.10      288.49     32.98 o 
   0   9   2      241.11      184.00     26.11 o 
   1   9   2      134.14      128.66     20.80 o 
   2   9   2      207.66      170.04     25.66 o 
   3   9   2        2.63       -0.41     14.74 o 
   4   9   2      273.64      237.21     31.40 o 
   5   9   2        0.61      -13.58     27.40 o 
   6   9   2      215.78      238.88     34.12 o 
   7   9   2       13.84       27.80     19.50 o 
   8   9   2      175.99      216.63    100.48 o 
   9   9   2       65.59       75.86     31.11 o 
  -6  10   2       80.01       45.62     22.77 o 
  -5  10   2        5.14       18.57     18.66 o 
  -4  10   2      330.22      353.96     41.86 o 
  -3  10   2       20.70       33.97     18.64 o 
  -2  10   2      881.35      824.15     55.78 o 
  -1  10   2       39.39       30.28     21.85 o 
   0  10   2     2103.49     2180.19    119.49 o 
   1  10   2       64.99       73.57     29.13 o 
   2  10   2     1175.83     1372.70    120.48 o 
   3  10   2       90.37       91.10     23.19 o 
   4  10   2      513.45      614.25     49.21 o 
   5  10   2      259.14      190.84     31.15 o 
   6  10   2     1192.01     1300.92     73.23 o 
   7  10   2      276.68      347.91     44.34 o 
   8  10   2      586.00      607.12     57.89 o 
  -4  11   2        2.92       28.46     25.31 o 
  -3  11   2        7.86        6.54     24.32 o 
  -2  11   2      190.50      198.33     33.58 o 
  -1  11   2        2.71       16.79     24.93 o 
   0  11   2       50.88       59.99     26.42 o 
   1  11   2      161.81      211.33     47.40 o 
   2  11   2        4.33      -34.07     22.71 o 
   3  11   2       56.28       69.35     22.96 o 
   4  11   2       68.54       29.55     48.02 o 
   5  11   2       57.39      107.54     26.62 o 
   6  11   2       80.77       95.23     26.23 o 
   7  11   2        0.66       21.60     20.09 o 
  -1  12   2        6.39       -3.95     22.71 o 
   0  12   2      500.64      608.56     78.51 o 
   2  12   2      727.97      768.04     85.17 o 
   3  12   2      103.69       59.99     40.74 o 
   4  12   2      328.79      480.93     50.26 o 
   5  12   2       23.03       -7.32     20.37 o 
  -4 -12   3        8.65       59.25     36.54 o 
  -3 -12   3       12.25       34.56     31.35 o 
  -2 -12   3       33.57      119.00     40.74 o 
   0 -12   3        9.89       10.12     25.68 o 
  -6 -11   3       85.34       65.44     23.54 o 
  -5 -11   3      857.35      587.33     73.57 o 
  -4 -11   3       89.50       82.12     23.30 o 
  -3 -11   3      386.82      273.54     53.33 o 
  -2 -11   3       11.41       64.68     34.56 o 
  -1 -11   3      192.98      199.48     44.44 o 
   0 -11   3       99.62      114.06     37.03 o 
   1 -11   3      753.46      850.50     88.88 o 
   2 -11   3        4.68       11.59     18.08 o 
   3 -11   3       42.51       81.28     25.09 o 
  -8 -10   3        7.43       12.67     18.63 o 
  -7 -10   3      131.43       85.93     32.34 o 
  -6 -10   3        1.10      -21.46     15.31 o 
  -5 -10   3        2.44       -8.32     14.80 o 
  -4 -10   3      165.56      100.75     43.70 o 
  -3 -10   3       26.48       28.20     18.44 o 
  -2 -10   3      293.93      322.42     53.82 o 
  -1 -10   3        0.12      -11.60     21.73 o 
   0 -10   3        0.96       -3.46     20.24 o 
   1 -10   3       32.97       28.24     19.72 o 
   2 -10   3        9.44       13.72     17.19 o 
   3 -10   3       38.15       16.67     19.42 o 
   4 -10   3        4.23        3.30     27.16 o 
   5 -10   3       29.61        7.15     20.27 o 
  -9  -9   3       59.33       57.98     22.84 o 
  -8  -9   3        0.32      -20.14     14.61 o 
  -7  -9   3      247.24      196.16     33.05 o 
  -6  -9   3      723.42      769.00     55.93 o 
  -5  -9   3      170.57      135.57     26.47 o 
  -4  -9   3       16.09       -4.86     24.81 o 
  -3  -9   3     1584.22     1467.24     63.54 o 
  -2  -9   3       24.75       34.26     14.87 o 
  -1  -9   3      209.07      165.90     37.28 o 
   0  -9   3       90.29      134.47     23.04 o 
   1  -9   3      337.06      376.63     38.14 o 
   2  -9   3      598.28      678.48     50.55 o 
   3  -9   3     2323.31     2329.31     90.04 o 
   4  -9   3        0.33        2.98     17.78 o 
   5  -9   3      207.52      219.83     35.75 o 
   6  -9   3        0.52       -8.83     18.15 o 
 -10  -8   3        9.07       -1.88     25.68 o 
  -9  -8   3       21.13       37.99     21.29 o 
  -8  -8   3       18.55       64.63     23.82 o 
  -7  -8   3       95.22      121.14     39.87 o 
  -6  -8   3      142.28      203.24     30.18 o 
  -5  -8   3        9.24       15.09     13.95 o 
  -4  -8   3      723.83      741.96     58.02 o 
  -3  -8   3      936.01      823.52     48.09 o 
  -2  -8   3      983.53      858.15     60.73 o 
  -1  -8   3       37.03       41.15     10.88 o 
   0  -8   3     1451.39     1458.55     70.24 o 
   1  -8   3       69.08       29.34     16.44 o 
   2  -8   3       15.72       19.36     15.87 o 
   3  -8   3        1.63       -4.14     14.47 o 
   4  -8   3       17.98       22.16     18.93 o 
   5  -8   3       15.53       18.37     18.83 o 
   6  -8   3      173.07      186.44     34.20 o 
   7  -8   3       17.52       -1.12     20.32 o 
   8  -8   3       43.54       62.78     24.70 o 
 -11  -7   3        0.02      -18.18     17.97 o 
 -10  -7   3       54.55       57.50     24.08 o 
  -9  -7   3        4.03       -6.49     17.25 o 
  -8  -7   3       26.12       -5.29     18.31 o 
  -7  -7   3      598.23      646.35    108.26 o 
  -6  -7   3      266.11      189.27     29.41 o 
  -5  -7   3       15.11        9.71     19.63 o 
  -4  -7   3      573.56      445.11     65.05 o 
  -3  -7   3      220.12      207.88     25.79 o 
  -2  -7   3      235.65      249.84     22.18 o 
  -1  -7   3     2925.70     2785.89    103.49 o 
   0  -7   3       21.75       45.76     14.45 o 
   1  -7   3      221.50      183.25     24.46 o 
   2  -7   3       45.25       56.32     17.80 o 
   3  -7   3     2687.45     2707.73     90.85 o 
   4  -7   3     1061.03     1116.33     59.78 o 
   5  -7   3     1470.88     1439.74     71.18 o 
   6  -7   3       86.08      110.91     27.44 o 
   7  -7   3       34.72       24.72     21.55 o 
   8  -7   3       11.08       11.69     20.64 o 
   9  -7   3      116.13      149.54     32.20 o 
 -11  -6   3       51.33       73.35     24.25 o 
 -10  -6   3       12.92       30.89     20.45 o 
  -9  -6   3        1.90      -24.41     16.27 o 
  -8  -6   3      627.56      590.13     49.66 o 
  -7  -6   3      885.93     1027.01     61.47 o 
  -6  -6   3      452.22      311.61     32.99 o 
  -5  -6   3     1338.64     1557.90     75.79 o 
  -4  -6   3      188.99      203.21     24.99 o 
  -3  -6   3      865.11      879.95     29.31 o 
  -2  -6   3      859.68      941.91     30.85 o 
  -1  -6   3     4788.00     4800.38     94.07 o 
   0  -6   3     1900.94     1858.17     47.91 o 
   1  -6   3      178.90      157.25     28.51 o 
   2  -6   3     3358.67     3518.15     99.14 o 
   3  -6   3       74.92       60.55     17.78 o 
   4  -6   3       14.54       -4.19     14.06 o 
   5  -6   3       65.09       41.59     19.53 o 
   6  -6   3     1033.37     1264.69     66.40 o 
   7  -6   3       26.17       11.90     19.63 o 
   8  -6   3      283.97      372.61     86.53 o 
   9  -6   3       55.44       19.92     23.69 o 
 -11  -5   3       76.05       67.26     26.06 o 
 -10  -5   3        5.14       -8.71     15.60 o 
  -9  -5   3       11.97       17.95     17.72 o 
  -8  -5   3       14.73       -3.19     15.80 o 
  -7  -5   3      803.99      766.51     55.42 o 
  -6  -5   3      808.47      940.27     74.80 o 
  -5  -5   3      102.14      122.44     20.18 o 
  -4  -5   3       67.77       85.38     22.47 o 
  -3  -5   3       26.26       46.22      8.33 o 
  -2  -5   3        3.60        3.70      7.86 o 
  -1  -5   3     1529.87     1444.18     37.86 o 
   0  -5   3     1937.75     1910.95     45.92 o 
   1  -5   3      548.82      477.25     24.74 o 
   2  -5   3     1171.62     1306.77     42.84 o 
   3  -5   3      292.42      303.14     29.25 o 
   4  -5   3       12.53       -7.33     13.95 o 
   5  -5   3      946.28      928.93     52.89 o 
   6  -5   3     1156.02      989.86    138.62 o 
   7  -5   3       80.82       64.65     34.44 o 
   8  -5   3        6.70       12.53     18.62 o 
   9  -5   3       15.12        5.02     20.97 o 
  10  -5   3       64.95       97.78     36.04 o 
 -12  -4   3      123.75      123.56     29.54 o 
 -11  -4   3       39.46       20.98     22.12 o 
 -10  -4   3        2.30        4.01     26.05 o 
  -9  -4   3      538.96      463.08     44.34 o 
  -8  -4   3      567.42      611.23     46.08 o 
  -7  -4   3       19.54       23.48     15.12 o 
  -6  -4   3      415.66      419.62     59.87 o 
  -5  -4   3     2654.21     2844.84     83.25 o 
  -4  -4   3      617.62      464.53     19.04 o 
  -3  -4   3     1533.09     1736.74     40.40 o 
  -2  -4   3       43.33       23.40      6.68 o 
  -1  -4   3      166.66      154.88     11.89 o 
   0  -4   3      802.48      904.37     36.36 o 
   1  -4   3     4604.83     4978.43     90.71 o 
   2  -4   3     7002.64     7379.93    127.44 o 
   3  -4   3        8.25       13.85     10.85 o 
   4  -4   3     1243.56     1242.16     51.32 o 
   5  -4   3      836.41      938.54     47.95 o 
   6  -4   3       45.16       98.16     32.09 o 
   7  -4   3      101.02       67.43     21.85 o 
   8  -4   3     1537.59     1799.51     78.52 o 
   9  -4   3       43.21       53.37     33.08 o 
  10  -4   3      274.75      223.86     38.50 o 
  11  -4   3        3.90       42.38     22.29 o 
 -12  -3   3       46.78       45.18     35.55 o 
 -11  -3   3      146.05      146.36     29.75 o 
 -10  -3   3      216.01      271.64     35.57 o 
  -9  -3   3      604.81      602.65     68.26 o 
  -8  -3   3        1.15        0.06     13.85 o 
  -7  -3   3       31.32        4.46     16.91 o 
  -6  -3   3     1595.61     1499.39     40.97 o 
  -5  -3   3      470.98      476.02     31.53 o 
  -4  -3   3     5597.40     5822.27    103.95 o 
  -3  -3   3     1835.30     1968.55     56.34 o 
  -2  -3   3      898.72      891.46     24.10 o 
  -1  -3   3      272.12      271.01     13.40 o 
   0  -3   3     2045.08     2112.11     43.47 o 
   1  -3   3     9498.10    10137.49    163.64 o 
   2  -3   3     2871.05     2813.37     55.38 o 
   3  -3   3      448.87      501.36     19.95 o 
   4  -3   3       44.91       31.87     12.66 o 
   5  -3   3      522.68      536.49     36.26 o 
   6  -3   3      479.19      458.76     36.62 o 
   7  -3   3      896.15      914.74     53.76 o 
   8  -3   3      245.83      246.88     34.51 o 
   9  -3   3       47.06       34.67     21.85 o 
  10  -3   3       14.67        7.76     19.94 o 
  11  -3   3       27.54       22.16     21.65 o 
 -12  -2   3       18.88        5.93     29.38 o 
 -11  -2   3        6.29      -22.71     29.13 o 
 -10  -2   3      159.75      144.27     27.66 o 
  -9  -2   3      594.41      540.71     67.52 o 
  -8  -2   3        0.16       -9.48     13.75 o 
  -7  -2   3      180.68      136.99     15.53 o 
  -6  -2   3      220.93      193.34     19.68 o 
  -5  -2   3       20.28        2.62      6.62 o 
  -4  -2   3     1015.48     1008.15     36.46 o 
  -3  -2   3       56.87       86.80     10.50 o 
  -2  -2   3     1967.55     2005.42     40.06 o 
  -1  -2   3     6812.50     7355.61    118.24 o 
   0  -2   3      844.77      944.50     23.13 o 
   1  -2   3    13663.71    14305.64    221.36 o 
   2  -2   3      545.87      573.46     17.85 o 
   3  -2   3     1470.95     1552.74     53.39 o 
   4  -2   3     3498.48     3582.42     91.99 o 
   5  -2   3     1867.86     1869.00     44.60 o 
   6  -2   3     1872.85     2076.76     71.31 o 
   7  -2   3      552.40      621.58     43.36 o 
   8  -2   3        3.64        7.65     15.52 o 
   9  -2   3       39.27       42.11     20.69 o 
  10  -2   3       43.19       54.77     35.67 o 
  11  -2   3       15.27       40.07     23.08 o 
 -12  -1   3        8.39      -20.24     29.87 o 
 -11  -1   3      106.15      167.14     51.60 o 
 -10  -1   3      351.97      356.25     61.72 o 
  -9  -1   3      469.56      471.67     40.51 o 
  -8  -1   3       38.44       43.15     17.76 o 
  -7  -1   3     2996.26     3033.29     72.01 o 
  -6  -1   3      500.97      542.74     38.21 o 
  -5  -1   3      139.06      219.84     21.64 o 
  -4  -1   3     5755.33     6276.97    111.32 o 
  -3  -1   3      163.59      184.37     12.22 o 
  -2  -1   3    10105.58    10832.56    170.13 o 
  -1  -1   3     1736.65     1900.92     35.09 o 
   0  -1   3    14029.18    15724.69    238.06 o 
   1  -1   3     3299.51     3522.01     60.43 o 
   2  -1   3     5552.32     5622.52    118.74 o 
   3  -1   3     3251.35     3501.59     65.27 o 
   4  -1   3     6328.77     6652.91    116.05 o 
   5  -1   3     1004.19     1058.23     31.48 o 
   6  -1   3     2512.28     2474.22     58.32 o 
   7  -1   3       32.48       35.31     15.79 o 
   8  -1   3      790.06      864.47     49.68 o 
   9  -1   3      112.70      140.60     27.27 o 
  10  -1   3       35.80       17.17     25.31 o 
  11  -1   3       74.81        6.17     39.99 o 
  12  -1   3       33.68       -9.63     31.85 o 
 -12   0   3      171.42      228.36     53.82 o 
 -11   0   3        4.85      -29.38     23.70 o 
 -10   0   3       27.18       -4.44     26.66 o 
  -9   0   3       57.10       56.16     19.12 o 
  -8   0   3       26.42       45.00     12.62 o 
  -7   0   3      137.20      171.85     17.62 o 
  -6   0   3       19.09       11.99      8.17 o 
  -5   0   3      796.00      861.44     28.49 o 
  -4   0   3     1216.11     1238.70     43.38 o 
  -3   0   3     4089.83     4350.64     79.02 o 
  -2   0   3      236.23      242.93     14.14 o 
  -1   0   3     1643.97     1712.04     31.98 o 
   0   0   3        8.90       11.10      3.75 o 
   1   0   3     2280.13     2515.17     43.88 o 
   2   0   3        0.37       -1.05      3.76 o 
   3   0   3     1788.06     1914.70     40.52 o 
   4   0   3     1328.62     1447.04     35.84 o 
   5   0   3      934.79     1159.82     33.97 o 
   6   0   3      136.69      166.95     15.77 o 
   7   0   3      909.27      853.72     33.59 o 
   8   0   3      264.44      206.00     28.88 o 
   9   0   3        0.48       10.88     14.59 o 
  10   0   3       75.43      107.89     41.97 o 
  11   0   3       85.99       81.72     38.27 o 
  12   0   3      101.21      148.13     56.54 o 
 -12   1   3        4.19      -37.40     24.93 o 
 -11   1   3       45.69       99.25     40.49 o 
 -10   1   3        1.39       -2.26     16.66 o 
  -9   1   3       20.77       59.65     18.98 o 
  -8   1   3       60.04       61.71     19.19 o 
  -7   1   3     2848.15     2882.08     91.12 o 
  -6   1   3        3.60       -8.53      6.44 o 
  -5   1   3     9758.50    10218.36    173.13 o 
  -4   1   3     3932.88     4168.88     78.91 o 
  -3   1   3     2430.88     2742.09     66.98 o 
  -2   1   3     2159.30     2232.55     44.45 o 
  -1   1   3      257.26      310.94     11.19 o 
   0   1   3    10643.94    11680.90    178.29 o 
   1   1   3       57.77       50.66      5.00 o 
   2   1   3    15062.25    15427.24    236.57 o 
   3   1   3     3959.82     4494.78     79.29 o 
   4   1   3     8393.87     8983.51    149.89 o 
   5   1   3       69.44       23.22      8.79 o 
   6   1   3     5853.38     6714.53    136.65 o 
   7   1   3       14.06       37.35     10.40 o 
   8   1   3     1230.37     1387.63     46.52 o 
   9   1   3        7.26       42.71     28.39 o 
  10   1   3      113.41      233.55     53.57 o 
  11   1   3       20.24       28.14     29.87 o 
  12   1   3       11.31       30.12     38.27 o 
 -11   2   3       38.79       15.31     19.53 o 
 -10   2   3      140.43      184.89     30.31 o 
  -9   2   3        2.23       -5.16     14.95 o 
  -8   2   3      112.26      110.36     22.92 o 
  -7   2   3      233.78      212.93     27.34 o 
  -6   2   3     1087.02     1102.50     36.12 o 
  -5   2   3      529.31      555.99     30.55 o 
  -4   2   3     6676.62     7045.24    122.69 o 
  -3   2   3      360.62      371.01     22.97 o 
  -2   2   3       30.55       24.80      6.07 o 
  -1   2   3      270.79      300.36     13.29 o 
   0   2   3     2931.23     3015.88     53.62 o 
   1   2   3      414.99      413.87     13.57 o 
   2   2   3     1571.17     1533.26     37.27 o 
   3   2   3     9637.41    10256.66    164.29 o 
   4   2   3        3.31       12.88      6.92 o 
   5   2   3       62.16       41.10      7.78 o 
   6   2   3       22.60       43.78      9.43 o 
   7   2   3     1951.55     1777.67     53.15 o 
   8   2   3       20.24       47.13     16.03 o 
   9   2   3      138.49      101.11     24.32 o 
  10   2   3      292.28      286.13     55.79 o 
  11   2   3        4.97       40.98     38.02 o 
  12   2   3       10.85       26.66     40.49 o 
 -11   3   3      137.06      186.08     32.79 o 
 -10   3   3       52.12       52.99     22.71 o 
  -9   3   3        2.80        3.54     17.33 o 
  -8   3   3        0.43       -2.52     14.23 o 
  -7   3   3       19.75       17.79     14.05 o 
  -6   3   3     2087.14     1782.44     65.80 o 
  -5   3   3     1668.56     1717.84     43.49 o 
  -4   3   3      470.94      489.31     46.78 o 
  -3   3   3     1041.72     1042.21     28.58 o 
  -2   3   3     1943.76     1992.15     42.70 o 
  -1   3   3     1172.84     1343.82     32.14 o 
   0   3   3      159.96      134.44     10.57 o 
   1   3   3     1090.78     1399.37     39.75 o 
   2   3   3     1066.66      918.12     23.69 o 
   3   3   3     1081.09     1220.48     28.52 o 
   4   3   3     9304.53     9025.08    149.60 o 
   5   3   3       35.43       35.67      6.59 o 
   6   3   3      671.53      796.12     32.37 o 
   7   3   3      280.31      197.27     42.83 o 
   8   3   3     1357.77     1491.22     64.56 o 
   9   3   3        4.26      -10.78     16.66 o 
  10   3   3      331.27      340.80     39.11 o 
  11   3   3       18.83       10.37     30.37 o 
  12   3   3       74.24       18.76     39.01 o 
 -11   4   3       34.16       51.94     21.34 o 
 -10   4   3        3.82        6.80     16.36 o 
  -9   4   3      143.26      169.83     29.50 o 
  -8   4   3      735.36      752.49     53.06 o 
  -7   4   3       82.94       50.49     17.99 o 
  -6   4   3      748.20      676.31     59.13 o 
  -5   4   3      107.22      164.21     23.04 o 
  -4   4   3     1667.00     1613.94     75.92 o 
  -3   4   3       37.51       60.05      8.79 o 
  -2   4   3     9820.76    10263.57    169.49 o 
  -1   4   3     2257.57     2336.27     49.24 o 
   0   4   3        6.94        3.36      7.42 o 
   1   4   3     3649.48     3798.37     70.40 o 
   2   4   3      426.69      540.82     25.54 o 
   3   4   3     2412.32     2389.25     65.49 o 
   4   4   3      726.75      670.88     41.11 o 
   5   4   3     2401.93     2333.40     72.40 o 
   6   4   3      864.74      875.00     45.06 o 
   7   4   3      232.37      197.66     27.65 o 
   8   4   3      681.61      871.19     53.01 o 
   9   4   3      903.32      768.97     54.13 o 
  10   4   3        0.73      -20.69     29.87 o 
  11   4   3      154.92       86.63     26.42 o 
  12   4   3       80.46       99.25     43.94 o 
 -10   5   3        0.17       -7.98     16.96 o 
  -9   5   3        6.94       13.46     36.66 o 
  -8   5   3        4.37       25.23     17.96 o 
  -7   5   3       54.36       30.44     18.06 o 
  -6   5   3        0.21       -1.83     13.17 o 
  -5   5   3       46.93       35.27     15.80 o 
  -4   5   3       10.83       24.62     12.99 o 
  -3   5   3     1675.15     1787.42     67.15 o 
  -2   5   3       18.76       10.35      5.75 o 
  -1   5   3      821.04      829.30     26.81 o 
   0   5   3      434.11      512.37     20.83 o 
   1   5   3      319.10      221.23     15.19 o 
   2   5   3        1.05       12.93      6.51 o 
   3   5   3     2009.69     2096.00     45.53 o 
   4   5   3     2232.15     2138.17    149.11 o 
   5   5   3     1517.88     1653.03     60.06 o 
   6   5   3       33.18       26.13     15.10 o 
   7   5   3      120.70      127.89     24.01 o 
   8   5   3      171.02      247.23     33.26 o 
   9   5   3      256.63      148.85     32.59 o 
  10   5   3      687.56      740.06     58.40 o 
  11   5   3       30.02       52.19     23.58 o 
  12   5   3       16.34       19.59     22.42 o 
 -10   6   3        0.27      -22.76     15.18 o 
  -9   6   3       88.81      172.38     32.29 o 
  -8   6   3      103.06      103.19     26.01 o 
  -7   6   3      199.49      252.86     36.36 o 
  -6   6   3      554.92      500.57     45.16 o 
  -5   6   3       55.64       57.87     19.42 o 
  -4   6   3        2.32       29.24     19.13 o 
  -3   6   3      798.99      733.79     54.44 o 
  -2   6   3     1154.97     1135.83     34.08 o 
  -1   6   3      172.65      212.32     16.51 o 
   0   6   3     4099.05     4094.60     82.12 o 
   1   6   3      309.54      341.37     23.15 o 
   2   6   3     1550.58     1611.45     54.42 o 
   3   6   3     4410.99     4167.82    106.44 o 
   4   6   3        8.78       -6.04     10.32 o 
   5   6   3      545.10      472.37     36.09 o 
   6   6   3        1.68       10.08     13.68 o 
   7   6   3       22.66       35.83     17.91 o 
   8   6   3       30.46       28.97     28.64 o 
   9   6   3      225.66      278.10     36.48 o 
  10   6   3       26.18       52.94     22.50 o 
  11   6   3       98.40       71.53     34.32 o 
  -9   7   3        0.25      -18.29     33.82 o 
  -8   7   3       97.57      104.21     27.82 o 
  -7   7   3        1.95       -7.80     15.69 o 
  -6   7   3       33.81       52.91     21.67 o 
  -5   7   3      613.71      579.97    102.33 o 
  -4   7   3       23.15       -1.05     20.49 o 
  -3   7   3      349.94      269.62     31.48 o 
  -2   7   3        2.52       -9.63     11.70 o 
  -1   7   3       10.02       10.52     12.20 o 
   0   7   3       31.37       69.74     11.66 o 
   1   7   3     2101.76     1869.88     49.53 o 
   2   7   3      398.31      513.03     26.07 o 
   3   7   3      156.41       81.46     29.38 o 
   4   7   3      153.13      101.09     20.52 o 
   5   7   3       80.85      117.86     22.59 o 
   6   7   3      378.89      288.09     34.65 o 
   7   7   3      111.30      165.07     43.08 o 
   8   7   3      130.92      104.38     24.72 o 
   9   7   3      185.98      230.05     41.23 o 
  10   7   3       14.07       31.92     22.18 o 
  11   7   3       97.69       69.11     26.79 o 
  -8   8   3       22.30       46.89     68.26 o 
  -7   8   3      101.09      135.37     29.42 o 
  -6   8   3       65.92       50.86     36.04 o 
  -5   8   3       90.06      127.17     28.64 o 
  -4   8   3      135.91       98.24     23.87 o 
  -3   8   3        6.69       27.89     16.93 o 
  -2   8   3      528.61      641.35     44.27 o 
  -1   8   3      435.54      377.41     51.10 o 
   0   8   3       17.59       12.62     10.47 o 
   1   8   3       32.64       38.74     14.61 o 
   2   8   3     3556.41     3660.29    102.69 o 
   3   8   3       20.79       29.15     25.31 o 
   4   8   3      119.04      109.33     22.43 o 
   5   8   3      128.70      106.76     22.89 o 
   6   8   3       61.53       30.00     19.38 o 
   7   8   3       19.31       16.47     18.89 o 
   8   8   3        1.02        3.10     16.30 o 
   9   8   3       22.93       16.29     31.60 o 
  10   8   3      101.05       87.41     40.86 o 
  -7   9   3        1.00        7.10     17.95 o 
  -6   9   3      198.27      164.90     40.86 o 
  -5   9   3       20.54       10.06     17.40 o 
  -4   9   3      101.17       88.63     24.44 o 
  -3   9   3      450.83      532.25    126.40 o 
  -2   9   3        9.17       17.25     15.27 o 
  -1   9   3      285.62      276.81     32.78 o 
   0   9   3       19.51       -3.21     13.44 o 
   1   9   3       76.63      101.29     18.83 o 
   2   9   3       16.29       49.87     28.27 o 
   3   9   3     1128.99     1027.82     59.00 o 
   4   9   3        7.20       23.76     23.58 o 
   5   9   3      357.42      280.74     35.71 o 
   6   9   3       46.99       50.25     28.88 o 
   7   9   3      426.30      484.17     73.08 o 
   8   9   3       28.23       21.51     19.99 o 
   9   9   3       24.69       25.83     24.93 o 
  -6  10   3        3.13       -6.30     15.89 o 
  -5  10   3      116.87      169.05     32.12 o 
  -4  10   3       12.69       24.93     29.13 o 
  -3  10   3        0.38      -10.70     34.19 o 
  -2  10   3       31.28       52.59     21.17 o 
  -1  10   3      286.31      245.47     32.27 o 
   0  10   3      180.42      174.30     39.25 o 
   1  10   3      147.63       92.83     28.88 o 
   2  10   3        5.38      -14.69     16.66 o 
   3  10   3       91.78      155.47     27.94 o 
   4  10   3        1.23        2.84     16.03 o 
   5  10   3      221.53      189.33     33.58 o 
   6  10   3      137.33      142.84     29.52 o 
   7  10   3       41.26       82.84     38.39 o 
   8  10   3       19.07       26.86     20.48 o 
  -4  11   3      109.52      124.41     32.96 o 
  -3  11   3       19.85      -12.47     16.84 o 
  -2  11   3       11.99       16.88     24.93 o 
  -1  11   3       67.92      134.06     36.29 o 
   0  11   3       51.29       60.24     30.37 o 
   1  11   3       88.60      141.71     36.29 o 
   2  11   3       18.82        8.64     31.85 o 
   3  11   3      106.47      109.42     25.40 o 
   4  11   3       58.68       65.41     24.42 o 
   5  11   3      349.48      281.50     68.02 o 
   6  11   3        0.09      -16.27     15.91 o 
   7  11   3       98.88      104.94     47.65 o 
  -1  12   3        5.64        3.21     22.47 o 
   0  12   3       12.34        6.17     24.44 o 
   2  12   3      768.60      811.24     86.41 o 
   3  12   3        4.61       33.08     38.27 o 
   4  12   3       14.45       16.66     19.78 o 
   5  12   3       49.59       12.95     19.41 o 
  -3 -12   4      163.39      264.41     56.54 o 
  -2 -12   4       24.51       49.87     35.06 o 
  -6 -11   4       33.83       94.09     25.31 o 
  -5 -11   4       30.41       30.84     20.77 o 
  -4 -11   4      116.84       97.97     25.96 o 
  -3 -11   4        2.59       -5.93     28.14 o 
  -2 -11   4      147.40      186.15     45.67 o 
  -1 -11   4      124.70      112.82     37.77 o 
   0 -11   4      188.48      248.61     50.86 o 
   1 -11   4       56.17      115.54     38.02 o 
   2 -11   4       12.97      -26.05     17.36 o 
   3 -11   4       43.20       69.37     24.90 o 
  -8 -10   4        0.25       19.36     20.02 o 
  -7 -10   4       90.34       78.84     25.70 o 
  -6 -10   4       30.20       28.26     18.73 o 
  -5 -10   4      551.80      482.49     47.10 o 
  -4 -10   4      112.29      100.34     23.69 o 
  -3 -10   4      423.75      465.28     47.03 o 
  -2 -10   4       10.58      -28.14     18.76 o 
  -1 -10   4      744.81      778.66     78.01 o 
   0 -10   4       96.94      129.36     36.29 o 
   1 -10   4      415.98      418.20     42.32 o 
   2 -10   4       21.38       12.12     16.54 o 
   3 -10   4       85.96      101.24     31.35 o 
   4 -10   4       69.69       77.12     58.02 o 
   5 -10   4      177.57      169.38     54.31 o 
  -9  -9   4       57.34       80.99     25.19 o 
  -8  -9   4       69.59       63.29     23.46 o 
  -7  -9   4      202.63      170.22     29.84 o 
  -6  -9   4      115.20      131.84     26.49 o 
  -5  -9   4       58.96       60.74     21.19 o 
  -4  -9   4       10.28       30.56     16.10 o 
  -3  -9   4        2.10       19.83     20.98 o 
  -2  -9   4       56.46       64.14     26.79 o 
  -1  -9   4       17.05       24.69     21.97 o 
   0  -9   4      218.70      179.82     28.39 o 
   1  -9   4        2.14        7.31     14.94 o 
   2  -9   4       48.95       80.70     26.54 o 
   3  -9   4        3.33       -5.12     16.65 o 
   4  -9   4       10.48       29.69     21.18 o 
   5  -9   4      114.96      151.97     31.16 o 
   6  -9   4      150.81      212.36     44.56 o 
 -10  -8   4      195.21      159.80     56.54 o 
  -9  -8   4      435.94      432.53     49.41 o 
  -8  -8   4      476.62      487.30    103.69 o 
  -7  -8   4      766.57      594.28     50.89 o 
  -6  -8   4       36.02        4.81     15.71 o 
  -5  -8   4      502.48      460.57     80.36 o 
  -4  -8   4     1750.09     1728.23     68.41 o 
  -3  -8   4     1210.73     1183.92     65.55 o 
  -2  -8   4      333.45      332.01     31.25 o 
  -1  -8   4      866.66      887.83     35.94 o 
   0  -8   4        4.70       19.79     14.16 o 
   1  -8   4      829.55      824.42     69.50 o 
   2  -8   4      322.67      287.06     33.51 o 
   3  -8   4      203.87      198.80     30.05 o 
   4  -8   4      225.84      206.93     35.30 o 
   5  -8   4      300.16      288.15     39.07 o 
   6  -8   4       59.61       71.13     33.21 o 
   7  -8   4      145.81      246.05     39.26 o 
 -10  -7   4       16.00        7.51     19.53 o 
  -9  -7   4      181.84      197.08     34.03 o 
  -8  -7   4        3.54      -19.95     34.32 o 
  -7  -7   4       30.07        7.40     17.55 o 
  -6  -7   4        2.31        8.57     28.39 o 
  -5  -7   4      191.18      143.94     26.79 o 
  -4  -7   4       35.19       44.62     17.01 o 
  -3  -7   4     2296.85     2275.54     75.12 o 
  -2  -7   4      212.65      219.93     33.95 o 
  -1  -7   4      802.47      717.41     33.76 o 
   0  -7   4      113.55      103.60     15.81 o 
   1  -7   4       20.11       15.30     13.87 o 
   2  -7   4      282.79      292.12     31.45 o 
   3  -7   4      481.49      461.24     40.50 o 
   4  -7   4      123.55       97.41     36.78 o 
   5  -7   4       19.45       41.65     19.80 o 
   6  -7   4      387.95      341.50     42.16 o 
   7  -7   4       16.94       12.38     20.04 o 
   8  -7   4      215.85      197.15     40.98 o 
 -11  -6   4        8.76       -1.48     84.43 o 
 -10  -6   4       20.46       11.50     18.87 o 
  -9  -6   4       23.46        0.80     18.76 o 
  -8  -6   4      900.59      843.40     90.23 o 
  -7  -6   4     3051.64     2841.28     96.74 o 
  -6  -6   4     1493.83     1602.98     66.04 o 
  -5  -6   4      918.94      762.04     70.11 o 
  -4  -6   4     1395.32     1341.94     65.05 o 
  -3  -6   4     2150.56     2004.55     49.82 o 
  -2  -6   4     8211.00     8199.91    144.40 o 
  -1  -6   4      508.64      480.54     24.14 o 
   0  -6   4     4648.52     4772.89     94.50 o 
   1  -6   4      504.18      460.97     23.00 o 
   2  -6   4      222.69      216.67     25.66 o 
   3  -6   4     1859.20     1701.06    113.44 o 
   4  -6   4       10.70       11.14     15.66 o 
   5  -6   4       14.41       23.49     25.43 o 
   6  -6   4       57.84       49.44     22.34 o 
   7  -6   4      243.11      285.13     58.39 o 
   8  -6   4        0.10        2.63     19.22 o 
   9  -6   4       11.51       -0.98     21.53 o 
 -11  -5   4      138.97      131.53     31.49 o 
 -10  -5   4       95.96       98.09     25.33 o 
  -9  -5   4       17.56        1.60     17.38 o 
  -8  -5   4      171.28      156.45     28.24 o 
  -7  -5   4      879.65      910.26     53.87 o 
  -6  -5   4      215.18      304.59     32.45 o 
  -5  -5   4      146.30      125.27     20.77 o 
  -4  -5   4     1275.55     1094.26     32.39 o 
  -3  -5   4     1511.18     1448.21     53.47 o 
  -2  -5   4      251.49      232.56     15.58 o 
  -1  -5   4     1930.47     1817.63     44.82 o 
   0  -5   4        4.25        7.22      8.45 o 
   1  -5   4       91.26      116.48     12.41 o 
   2  -5   4      934.72      871.95     28.73 o 
   3  -5   4      123.23      116.64     26.17 o 
   4  -5   4      702.42      666.63     42.91 o 
   5  -5   4       90.32       88.73     22.08 o 
   6  -5   4       11.78        8.72     17.02 o 
   7  -5   4       18.61       41.40     20.04 o 
   8  -5   4      148.26      123.14     28.68 o 
   9  -5   4       15.83       -3.67     21.60 o 
  10  -5   4      123.53      131.09     31.67 o 
 -12  -4   4      195.80      223.13     37.12 o 
 -11  -4   4        8.28      -20.86     15.66 o 
 -10  -4   4      199.85      173.11     32.51 o 
  -9  -4   4       89.45      124.54     26.27 o 
  -8  -4   4       41.99       19.47     25.55 o 
  -7  -4   4      507.82      382.90     36.42 o 
  -6  -4   4     4603.42     4516.90    161.46 o 
  -5  -4   4     1676.72     1575.36     42.13 o 
  -4  -4   4     5035.46     5124.03     95.19 o 
  -3  -4   4     2003.07     1946.31     67.75 o 
  -2  -4   4    12736.31    13083.15    210.02 o 
  -1  -4   4     1074.21     1130.87     30.97 o 
   0  -4   4    17879.07    18489.89    290.05 o 
   1  -4   4       78.08       49.13      8.24 o 
   2  -4   4     6293.68     6366.11    113.03 o 
   3  -4   4     1098.74      972.76     27.63 o 
   4  -4   4     2826.57     2826.44     85.26 o 
   5  -4   4      231.57      175.53     25.40 o 
   6  -4   4       63.68       71.02     20.24 o 
   7  -4   4       41.67        8.06     16.76 o 
   8  -4   4        4.92       11.83     18.62 o 
   9  -4   4        5.32        5.56     19.10 o 
  10  -4   4       39.23       39.49     23.60 o 
 -12  -3   4        3.63        6.17     31.35 o 
 -11  -3   4      274.15      266.17     43.57 o 
 -10  -3   4      456.90      503.73     47.27 o 
  -9  -3   4      462.30      427.47     42.26 o 
  -8  -3   4      142.25      144.88     26.80 o 
  -7  -3   4       12.79       43.84     17.26 o 
  -6  -3   4      421.52      474.13     24.41 o 
  -5  -3   4     2584.24     2400.30     55.89 o 
  -4  -3   4     1226.58     1171.56     33.07 o 
  -3  -3   4       22.86       31.18      6.93 o 
  -2  -3   4     7929.43     7783.39    129.09 o 
  -1  -3   4      220.39      198.01     12.04 o 
   0  -3   4      223.10      180.43     11.94 o 
   1  -3   4       12.65        2.18      4.45 o 
   2  -3   4     4377.36     4396.70     80.53 o 
   3  -3   4     2299.78     2326.78     49.42 o 
   4  -3   4      438.05      352.13     27.43 o 
   5  -3   4     1032.34     1035.50     91.72 o 
   6  -3   4      271.78      298.14     32.06 o 
   7  -3   4      160.70      173.68     28.36 o 
   8  -3   4       14.89       13.56     18.24 o 
   9  -3   4       62.33       51.42     22.60 o 
  10  -3   4       29.36        4.76     38.02 o 
  11  -3   4        9.78       25.44     21.59 o 
 -12  -2   4      189.31      171.09     50.86 o 
 -11  -2   4       50.73       22.22     29.13 o 
 -10  -2   4      658.12      576.06     48.51 o 
  -9  -2   4       57.01       12.37     16.66 o 
  -8  -2   4      531.02      609.84     43.67 o 
  -7  -2   4        5.80        4.35      9.16 o 
  -6  -2   4     4782.18     4760.13    135.45 o 
  -5  -2   4      368.98      350.14     20.34 o 
  -4  -2   4    14116.57    15005.21    240.68 o 
  -3  -2   4      178.53      124.76     10.98 o 
  -2  -2   4     8586.21     8516.80    137.81 o 
  -1  -2   4     2234.48     2255.93     43.87 o 
   0  -2   4     9068.37     9120.76    145.58 o 
   1  -2   4     4427.29     5123.23     87.75 o 
   2  -2   4    16444.46    17063.16    265.41 o 
   3  -2   4     1628.88     1552.20     64.52 o 
   4  -2   4    14600.17    15646.74    250.74 o 
   5  -2   4        0.76        1.96      5.32 o 
   6  -2   4     2740.75     2751.54     85.65 o 
   7  -2   4      250.41      342.08     57.65 o 
   8  -2   4      524.05      582.43     46.14 o 
   9  -2   4        0.28       27.20     19.46 o 
  10  -2   4        2.57       15.94     18.77 o 
  11  -2   4        4.44       13.70     20.21 o 
 -12  -1   4        3.23        8.39     30.86 o 
 -11  -1   4       54.85       47.89     32.09 o 
 -10  -1   4      304.22      416.24     63.20 o 
  -9  -1   4      833.14      854.54     90.73 o 
  -8  -1   4     1533.15     1547.06     70.03 o 
  -7  -1   4      205.68      226.03     19.49 o 
  -6  -1   4        1.86       -0.91      7.12 o 
  -5  -1   4      946.21      833.49     29.92 o 
  -4  -1   4      679.05      599.32     28.55 o 
  -3  -1   4      112.22       79.96      9.64 o 
  -2  -1   4     7738.94     8518.57    137.26 o 
  -1  -1   4    15280.59    16424.48    249.78 o 
   0  -1   4     9908.09    10374.57    160.98 o 
   1  -1   4    11981.45    13412.78    207.07 o 
   2  -1   4    10821.48    11897.42    187.28 o 
   3  -1   4     1068.37     1139.60     29.05 o 
   4  -1   4      807.64      640.21     22.33 o 
   5  -1   4     2460.46     2608.42     58.28 o 
   6  -1   4     2502.35     2370.80     57.17 o 
   7  -1   4       16.18       36.58     19.75 o 
   8  -1   4      381.09      316.51     33.70 o 
   9  -1   4      112.88      150.68     27.46 o 
  10  -1   4        3.86        7.30     19.39 o 
  11  -1   4        5.62       -8.64     31.11 o 
  12  -1   4        6.64       -5.18     34.32 o 
 -12   0   4       66.52       86.90     40.49 o 
 -11   0   4       62.74       -2.72     29.63 o 
 -10   0   4     1308.83     1276.36    102.95 o 
  -9   0   4       50.06       41.51     17.47 o 
  -8   0   4     1355.27     1281.99     44.49 o 
  -7   0   4      105.06      101.90     28.09 o 
  -6   0   4     7954.38     8118.84    146.14 o 
  -5   0   4     2506.27     2694.29    117.33 o 
  -4   0   4     8841.42     9189.45    155.41 o 
  -3   0   4       11.30       13.62      6.06 o 
  -2   0   4     7853.78     8159.78    131.99 o 
  -1   0   4    15066.18    15986.33    243.49 o 
   0   0   4    15436.05    15845.14    306.53 o 
   1   0   4     4058.49     4453.76     73.81 o 
   2   0   4     2585.48     2570.50     53.24 o 
   3   0   4      490.89      507.72     20.80 o 
   4   0   4     9680.58     9607.41    159.93 o 
   5   0   4        1.02       10.95      6.53 o 
   6   0   4     6894.47     7142.24    130.97 o 
   7   0   4      149.33      172.05     17.57 o 
   8   0   4     1846.42     1979.14     78.14 o 
   9   0   4      100.24      155.70     26.15 o 
  10   0   4      103.15      180.22     50.36 o 
  11   0   4        5.84       50.12     37.28 o 
  12   0   4        0.56      -14.32     33.33 o 
 -12   1   4       41.61       77.27     36.54 o 
 -11   1   4       15.67       97.76     40.24 o 
 -10   1   4       18.04       13.62     18.74 o 
  -9   1   4      183.65      178.74     38.02 o 
  -8   1   4     1995.54     1898.78     71.24 o 
  -7   1   4      156.17      158.16     17.10 o 
  -6   1   4     1477.36     1477.24     42.75 o 
  -5   1   4      782.83      817.73     28.51 o 
  -4   1   4     2453.76     2549.20     56.34 o 
  -3   1   4     8406.51     9113.39    151.35 o 
  -2   1   4    25428.86    27725.83    420.14 o 
  -1   1   4     7437.15     8015.11    127.43 o 
   0   1   4     1600.32     1659.12     42.33 o 
   1   1   4    21764.45    23235.86    421.06 o 
   2   1   4     1090.35     1275.03     28.93 o 
   3   1   4     1544.63     1531.61     35.13 o 
   4   1   4      290.95      293.18     29.70 o 
   5   1   4     1372.49     1323.70     43.22 o 
   6   1   4     3496.48     3369.93     73.64 o 
   7   1   4     2389.68     2693.34     65.92 o 
   8   1   4        5.09       33.54     11.53 o 
   9   1   4       98.51      133.81     41.23 o 
  10   1   4       65.18       49.62     33.08 o 
  11   1   4      137.26       98.01     45.18 o 
  12   1   4        3.27       14.32     34.81 o 
 -11   2   4        3.02       18.67     19.47 o 
 -10   2   4      203.29      253.19     35.23 o 
  -9   2   4      897.11      863.60     54.56 o 
  -8   2   4     1169.65     1115.23     56.20 o 
  -7   2   4      271.35      271.09     30.16 o 
  -6   2   4     4408.46     4506.86     91.89 o 
  -5   2   4      207.46      187.27     15.09 o 
  -4   2   4    17470.29    18254.15    288.81 o 
  -3   2   4     1379.68     1315.06     34.02 o 
  -2   2   4    14248.38    14224.48    224.13 o 
  -1   2   4      664.82      749.78     21.12 o 
   0   2   4    13678.22    13992.77    215.83 o 
   1   2   4    14305.90    15679.26    240.25 o 
   2   2   4     2032.78     2164.12     43.01 o 
   3   2   4      231.37      270.30     13.06 o 
   4   2   4     5434.42     5918.89    104.85 o 
   5   2   4      361.70      409.17     19.47 o 
   6   2   4     3732.22     3669.89     77.73 o 
   7   2   4        0.14       -6.39      7.76 o 
   8   2   4      305.24      285.00     46.54 o 
   9   2   4        1.10       15.79     26.17 o 
  10   2   4      310.07      330.32     60.98 o 
  11   2   4       34.61       67.89     40.24 o 
  12   2   4      121.11       94.80     49.13 o 
 -11   3   4        0.03       34.02     28.51 o 
 -10   3   4       93.96      118.16     28.27 o 
  -9   3   4        1.37       18.67     17.19 o 
  -8   3   4      185.04      217.89     29.87 o 
  -7   3   4      251.27      218.53     28.55 o 
  -6   3   4     2618.72     2609.51    117.76 o 
  -5   3   4       69.98       82.90     10.60 o 
  -4   3   4      719.06      633.56     23.45 o 
  -3   3   4     3105.96     3281.37     92.73 o 
  -2   3   4     4097.17     4125.46     88.59 o 
  -1   3   4      156.40      165.06     11.32 o 
   0   3   4     2733.27     2803.58     54.40 o 
   1   3   4     1645.56     1752.79     37.44 o 
   2   3   4     2639.06     3068.80     79.52 o 
   3   3   4     3797.42     3635.90     68.06 o 
   4   3   4     1583.77     1402.82     34.66 o 
   5   3   4        6.70       10.44      6.05 o 
   6   3   4      174.82      227.70     15.68 o 
   7   3   4     1848.57     2081.94     74.05 o 
   8   3   4      376.83      283.09     50.24 o 
   9   3   4      195.10      319.72     50.61 o 
  10   3   4      209.76      284.73     54.31 o 
  11   3   4      155.72      171.33     49.87 o 
  12   3   4       14.63       -6.67     31.35 o 
 -11   4   4       31.62       -2.32     17.86 o 
 -10   4   4       27.72        0.10     38.76 o 
  -9   4   4       43.18       35.15     23.45 o 
  -8   4   4      285.02      264.74     33.85 o 
  -7   4   4     1238.90     1114.93     57.75 o 
  -6   4   4     2292.02     2165.62    108.63 o 
  -5   4   4      663.76      562.27     38.40 o 
  -4   4   4     3979.40     3945.96     79.14 o 
  -3   4   4     5466.98     5575.64    130.14 o 
  -2   4   4     9057.03     9372.10    157.48 o 
  -1   4   4     1083.09     1176.42     37.77 o 
   0   4   4     4417.64     3958.72     75.33 o 
   1   4   4     3398.14     3708.30     70.74 o 
   2   4   4    12273.99    12860.83    205.75 o 
   3   4   4     1631.71     1381.80     33.99 o 
   4   4   4     4204.22     5003.00     91.08 o 
   5   4   4        2.89       24.57     13.23 o 
   6   4   4     1062.32     1089.62     50.04 o 
   7   4   4     1111.80     1156.24     55.55 o 
   8   4   4     1227.84     1188.08     76.29 o 
   9   4   4       27.11        5.94     16.43 o 
  10   4   4        1.41       30.22     19.19 o 
  11   4   4       71.17      124.30     28.41 o 
  12   4   4        4.48       18.52     34.56 o 
 -10   5   4       81.73       86.67     28.28 o 
  -9   5   4       48.84       86.67     43.08 o 
  -8   5   4      409.03      429.88     78.38 o 
  -7   5   4       93.36       78.37     22.60 o 
  -6   5   4       11.68       11.09     16.07 o 
  -5   5   4       52.31       28.39     15.29 o 
  -4   5   4      568.89      600.57     70.85 o 
  -3   5   4      721.10      735.11     27.64 o 
  -2   5   4      692.80      742.67     26.19 o 
  -1   5   4      952.21      924.57     28.62 o 
   0   5   4     3446.86     3579.88     71.29 o 
   1   5   4        8.07        6.77      5.46 o 
   2   5   4      635.02      692.29     26.54 o 
   3   5   4     2221.48     2239.84     59.03 o 
   4   5   4      429.02      506.58     33.00 o 
   5   5   4      138.59       85.54     18.59 o 
   6   5   4     1235.05     1121.47     52.10 o 
   7   5   4        7.30       38.29     16.47 o 
   8   5   4        3.18       -7.38     13.75 o 
   9   5   4     1026.96     1179.38     85.05 o 
  10   5   4       32.83        7.42     19.51 o 
  11   5   4      147.61      152.64     32.53 o 
  12   5   4        4.74       23.21     28.88 o 
  -9   6   4       11.12        8.30     19.08 o 
  -8   6   4        1.75        6.75     20.37 o 
  -7   6   4      221.74      250.69     49.99 o 
  -6   6   4      107.36      129.39     58.88 o 
  -5   6   4     1977.49     2065.67     77.76 o 
  -4   6   4      375.31      364.39     34.55 o 
  -3   6   4     1039.16      756.50     97.64 o 
  -2   6   4     3147.38     3053.78     67.99 o 
  -1   6   4     5314.68     5105.84     98.24 o 
   0   6   4     1252.03     1126.03     43.41 o 
   1   6   4     4513.36     4547.53     88.79 o 
   2   6   4     3673.40     3470.83     71.62 o 
   3   6   4     5257.44     5224.88    125.87 o 
   4   6   4     9479.30     9751.94    211.03 o 
   5   6   4     2747.72     2684.13     84.48 o 
   6   6   4       30.61       43.43     19.21 o 
   7   6   4       44.82       39.14     19.14 o 
   8   6   4        3.17       36.44     19.27 o 
   9   6   4      316.36      351.96     42.00 o 
  10   6   4      164.60      204.09     35.10 o 
  11   6   4        0.21       -3.21     17.26 o 
  -9   7   4       38.24       44.76     22.00 o 
  -8   7   4      229.34      208.81     36.91 o 
  -7   7   4        1.55       13.49     17.67 o 
  -6   7   4      497.12      607.43    111.10 o 
  -5   7   4       17.95        8.72     16.02 o 
  -4   7   4       17.82       51.47     26.05 o 
  -3   7   4      171.86      249.97     29.66 o 
  -2   7   4      109.87      101.27     19.54 o 
  -1   7   4      470.38      552.07     26.09 o 
   0   7   4      108.71      114.89     14.14 o 
   1   7   4      129.44      174.51     21.60 o 
   2   7   4      985.44     1040.19     34.60 o 
   3   7   4      263.72      305.18     73.45 o 
   4   7   4       60.62       79.46     19.09 o 
   5   7   4      852.93      780.56     47.75 o 
   6   7   4      306.66      294.48     34.91 o 
   7   7   4      140.36      111.06     87.40 o 
   8   7   4        6.64       12.48     17.03 o 
   9   7   4       82.76       78.81     23.13 o 
  10   7   4        1.67       13.35     19.36 o 
  11   7   4       38.41       74.54     25.98 o 
  -8   8   4        5.04        1.70     27.16 o 
  -7   8   4       20.13        9.77     18.38 o 
  -6   8   4        0.57       20.85     20.42 o 
  -5   8   4      385.05      366.29     42.10 o 
  -4   8   4        6.16       22.45     17.69 o 
  -3   8   4      857.98      954.35    110.85 o 
  -2   8   4      237.33      229.75     29.83 o 
  -1   8   4     1509.29     1485.16    167.01 o 
   0   8   4     1473.74     1333.93     45.81 o 
   1   8   4     3070.86     3084.91     72.61 o 
   2   8   4      302.63      258.76     28.75 o 
   3   8   4     1490.29     1550.21     62.83 o 
   4   8   4       82.89      113.42     23.29 o 
   5   8   4     3398.39     3183.21    102.06 o 
   6   8   4     1257.41     1324.39     63.58 o 
   7   8   4      266.39      264.67     36.13 o 
   8   8   4        2.70       20.63     18.37 o 
   9   8   4       36.83        5.71     17.97 o 
  10   8   4       81.06      110.41     29.98 o 
  -7   9   4        1.73      -15.46     29.38 o 
  -6   9   4       89.10       95.40     28.20 o 
  -5   9   4      183.98      178.31     32.42 o 
  -4   9   4     1112.57     1149.33     67.38 o 
  -3   9   4      198.02      195.44     30.33 o 
  -2   9   4        0.68       21.50     16.59 o 
  -1   9   4        0.53       10.11     13.42 o 
   0   9   4       11.29        5.90     14.69 o 
   1   9   4      376.91      390.07     39.13 o 
   2   9   4       67.59      113.45     21.93 o 
   3   9   4      347.65      364.92     41.85 o 
   4   9   4      212.74      167.97     28.35 o 
   5   9   4      159.53      305.79     45.30 o 
   6   9   4       22.05       11.18     15.55 o 
   7   9   4      353.13      323.58     41.44 o 
   8   9   4       83.48       83.46     28.15 o 
   9   9   4       84.50       70.40     25.77 o 
  -6  10   4        6.52      -34.90     35.92 o 
  -5  10   4       89.74       75.57     26.00 o 
  -4  10   4       48.89       44.20     20.44 o 
  -3  10   4      412.93      424.38     43.38 o 
  -2  10   4      177.89      184.16     30.68 o 
  -1  10   4      730.33      710.43     49.44 o 
   0  10   4      333.30      330.82     52.34 o 
   1  10   4      619.50      640.90     68.88 o 
   2  10   4      211.23      155.56     26.46 o 
   3  10   4      499.54      587.35     47.22 o 
   4  10   4       13.11       14.92     17.67 o 
   5  10   4      371.44      382.91     42.24 o 
   6  10   4      182.08      256.47     37.88 o 
   7  10   4     1223.69     1215.08     74.71 o 
   8  10   4       72.29       86.83     26.27 o 
  -4  11   4       22.05       36.21     23.37 o 
  -3  11   4       89.12       62.62     22.87 o 
  -2  11   4      115.33      126.98     27.27 o 
  -1  11   4       34.69       63.69     29.63 o 
   0  11   4       23.11       -0.74     23.45 o 
   1  11   4        0.97       20.24     23.45 o 
   2  11   4       13.92       56.54     33.82 o 
   3  11   4        5.78       18.68     18.63 o 
   4  11   4        1.95       21.51     18.54 o 
   5  11   4      164.46      159.36     30.43 o 
   6  11   4       38.96       22.16     21.67 o 
   7  11   4        2.73      -17.29     22.34 o 
  -1  12   4      234.80      202.93     47.15 o 
   0  12   4       95.76      137.51     39.99 o 
   1  12   4      224.44      246.63     53.33 o 
   2  12   4      288.90      335.26     61.72 o 
   3  12   4      133.34      224.66     53.82 o 
   4  12   4      135.49       78.71     26.39 o 
   5  12   4      110.52      179.86     32.93 o 
  -6 -11   5       30.56       38.24     19.14 o 
  -5 -11   5      174.13      123.35     27.59 o 
  -4 -11   5       89.63      149.47     28.17 o 
  -3 -11   5       47.71       25.68     33.58 o 
  -2 -11   5      146.66      125.91     39.99 o 
  -1 -11   5       90.41      130.85     42.22 o 
   0 -11   5      906.08     1003.07     95.79 o 
   1 -11   5      109.56      180.72     46.91 o 
   2 -11   5      202.59      181.95     49.62 o 
   3 -11   5       17.98       42.62     21.57 o 
  -8 -10   5       32.06       89.07     25.43 o 
  -7 -10   5       81.02       76.53     31.85 o 
  -6 -10   5       81.19      156.92     28.79 o 
  -5 -10   5        8.99       16.16     16.93 o 
  -4 -10   5      161.42      151.59     38.88 o 
  -3 -10   5       86.75      131.17     25.66 o 
  -2 -10   5        8.62       74.06     31.35 o 
  -1 -10   5        5.25        5.18     22.22 o 
   0 -10   5       53.90      107.39     34.56 o 
   1 -10   5      329.01      364.00     40.41 o 
   2 -10   5      161.05      148.83     29.68 o 
   3 -10   5      112.82      118.84     28.29 o 
   4 -10   5       95.51       58.75     23.54 o 
   5 -10   5       40.19       85.36     25.83 o 
  -9  -9   5       34.52       26.70     19.98 o 
  -8  -9   5       91.18      125.80     29.06 o 
  -7  -9   5       11.85       28.98     18.92 o 
  -6  -9   5        6.97       22.67     18.38 o 
  -5  -9   5       97.22       83.86     22.57 o 
  -4  -9   5      334.93      362.60     38.39 o 
  -3  -9   5      667.64      619.35     45.20 o 
  -2  -9   5      209.69      234.15     29.33 o 
  -1  -9   5      193.37      278.73     46.91 o 
   0  -9   5      150.32      167.45     26.14 o 
   1  -9   5      288.49      305.48     35.47 o 
   2  -9   5     1323.06     1401.45     68.59 o 
   3  -9   5      424.10      442.19     72.95 o 
   4  -9   5       71.85      134.99     49.01 o 
   5  -9   5       21.62      -11.08     17.18 o 
   6  -9   5       74.01       78.51     26.39 o 
 -10  -8   5      246.31      277.99     60.98 o 
  -9  -8   5        9.70       20.54     21.81 o 
  -8  -8   5       65.03      103.45     39.50 o 
  -7  -8   5        0.62       28.92     17.32 o 
  -6  -8   5        9.41       10.59     17.40 o 
  -5  -8   5       14.46       21.31     15.82 o 
  -4  -8   5      204.78      270.15     32.09 o 
  -3  -8   5      609.69      535.85     40.39 o 
  -2  -8   5        0.89       26.58     15.43 o 
  -1  -8   5      127.68      137.77     16.85 o 
   0  -8   5      135.95      143.27     23.04 o 
   1  -8   5       37.88       49.98     17.89 o 
   2  -8   5       32.13       31.76     17.27 o 
   3  -8   5      221.29      269.56     33.98 o 
   4  -8   5      136.09      123.74     26.55 o 
   5  -8   5      178.38      214.25     41.11 o 
   6  -8   5       73.55       68.36     24.82 o 
   7  -8   5        7.58       39.08     23.11 o 
 -10  -7   5        0.96       -7.78     18.57 o 
  -9  -7   5        0.21      -11.70     54.19 o 
  -8  -7   5       27.99       80.97     24.89 o 
  -7  -7   5      415.38      367.12     40.51 o 
  -6  -7   5      314.63      429.32     40.95 o 
  -5  -7   5        1.50       20.36     14.73 o 
  -4  -7   5       12.60       25.91     23.58 o 
  -3  -7   5      644.40      546.92     41.72 o 
  -2  -7   5     1596.84     1630.27     46.71 o 
  -1  -7   5      935.63      896.12     50.61 o 
   0  -7   5       41.72       30.79     10.51 o 
   1  -7   5      121.83      115.54     35.92 o 
   2  -7   5      154.51      176.60     26.70 o 
   3  -7   5     1083.96      897.85     52.72 o 
   4  -7   5     1022.82     1075.22     61.01 o 
   5  -7   5      497.60      398.98     42.56 o 
   6  -7   5       21.97       19.80     20.51 o 
   7  -7   5       59.63       41.99     23.47 o 
   8  -7   5      158.28      166.72     33.98 o 
 -11  -6   5       25.53       42.85     21.79 o 
 -10  -6   5       26.19       70.04     25.11 o 
  -9  -6   5      333.06      379.51     43.20 o 
  -8  -6   5      140.94      145.85     30.25 o 
  -7  -6   5       26.96       28.65     19.49 o 
  -6  -6   5       94.56       72.73     19.40 o 
  -5  -6   5      111.79      126.13     22.93 o 
  -4  -6   5     1765.90     1652.78     92.33 o 
  -3  -6   5       23.21        7.30      7.29 o 
  -2  -6   5     2638.44     2488.53     58.20 o 
  -1  -6   5      598.33      579.26     26.19 o 
   0  -6   5      232.25      204.48     17.36 o 
   1  -6   5       77.11       79.77     11.63 o 
   2  -6   5        1.12       -1.63     11.86 o 
   3  -6   5      153.35      147.62     23.87 o 
   4  -6   5       50.44       32.81     17.57 o 
   5  -6   5      426.50      459.26     71.72 o 
   6  -6   5        1.19       12.92     37.77 o 
   7  -6   5      798.83      924.26     64.31 o 
   8  -6   5       64.13       74.92     24.78 o 
   9  -6   5       86.40       94.90     28.04 o 
 -11  -5   5       38.20       11.10     21.59 o 
 -10  -5   5       65.95       53.77     23.21 o 
  -9  -5   5      127.21       82.72     24.25 o 
  -8  -5   5       48.79       27.76     19.16 o 
  -7  -5   5      120.83      109.16     43.08 o 
  -6  -5   5      134.24      185.02     26.88 o 
  -5  -5   5     3217.74     2730.94     84.32 o 
  -4  -5   5      364.04      428.89     21.13 o 
  -3  -5   5        6.67       10.64      6.52 o 
  -2  -5   5     3348.91     3518.58     71.84 o 
  -1  -5   5     5144.18     5193.09     98.25 o 
   0  -5   5     1746.81     1561.64     41.55 o 
   1  -5   5     4145.00     4112.72     82.59 o 
   2  -5   5       46.05       55.77      8.79 o 
   3  -5   5       99.56       82.40     20.00 o 
   4  -5   5      299.48      308.18     31.85 o 
   5  -5   5     1010.76      867.72     52.12 o 
   6  -5   5       31.25       56.99     21.55 o 
   7  -5   5        5.24      -16.63     14.38 o 
   8  -5   5      103.99      118.14     29.97 o 
   9  -5   5       44.82        8.24     19.18 o 
  10  -5   5       89.94       82.13     38.76 o 
 -12  -4   5        9.66        7.71     20.28 o 
 -11  -4   5        0.20       -5.01     17.99 o 
 -10  -4   5      128.62      155.96     29.99 o 
  -9  -4   5       19.76       41.18     25.55 o 
  -8  -4   5      106.29      151.70     27.84 o 
  -7  -4   5      121.67      112.65     22.67 o 
  -6  -4   5      244.22      293.88     56.29 o 
  -5  -4   5       43.20       38.79      9.49 o 
  -4  -4   5     1217.58     1082.92     46.99 o 
  -3  -4   5     1224.65     1302.88     35.39 o 
  -2  -4   5     1409.37     1439.47     36.55 o 
  -1  -4   5      820.91      742.39     24.57 o 
   0  -4   5      236.81      197.82     22.19 o 
   1  -4   5      187.56      287.51     16.96 o 
   2  -4   5     1179.96     1546.03     44.03 o 
   3  -4   5       40.71       33.01      8.54 o 
   4  -4   5      119.84       78.22     17.53 o 
   5  -4   5      195.88      173.28     25.92 o 
   6  -4   5      568.51      549.86     43.47 o 
   7  -4   5      847.74      884.19     56.70 o 
   8  -4   5       26.08       51.85     20.74 o 
   9  -4   5      957.25      849.65     62.06 o 
  10  -4   5        0.78        3.31     24.44 o 
 -12  -3   5      117.76      114.55     43.70 o 
 -11  -3   5        2.76        3.30     19.54 o 
 -10  -3   5      140.06      162.70     29.35 o 
  -9  -3   5      236.71      211.47     31.66 o 
  -8  -3   5      152.45      121.90     25.40 o 
  -7  -3   5      185.21      155.05     30.37 o 
  -6  -3   5      867.37      778.24     32.07 o 
  -5  -3   5     3571.01     3542.81     74.95 o 
  -4  -3   5       83.22      159.14     14.05 o 
  -3  -3   5     2993.61     2698.95     55.99 o 
  -2  -3   5      198.22      267.95     14.37 o 
  -1  -3   5     2141.68     2038.63     44.16 o 
   0  -3   5     7140.66     7830.05    131.24 o 
   1  -3   5     9562.87     9658.31    158.90 o 
   2  -3   5     1072.40     1021.43     29.12 o 
   3  -3   5     5251.08     5304.85     97.26 o 
   4  -3   5      108.67      132.40     11.25 o 
   5  -3   5     1943.64     1724.66     63.19 o 
   6  -3   5      615.46      658.64    130.97 o 
   7  -3   5     1242.04     1234.38     60.96 o 
   8  -3   5      262.99      253.50     34.68 o 
   9  -3   5      108.36      113.80     26.44 o 
  10  -3   5      160.26      185.99     33.87 o 
  11  -3   5       64.05       70.93     25.98 o 
 -12  -2   5       18.90       45.18     36.04 o 
 -11  -2   5       50.05        9.63     30.37 o 
 -10  -2   5      109.85       95.31     24.89 o 
  -9  -2   5      142.10       62.71     26.29 o 
  -8  -2   5      258.30      312.39     33.76 o 
  -7  -2   5      237.62      179.83     17.33 o 
  -6  -2   5       36.06       48.24     14.12 o 
  -5  -2   5     1244.82     1200.90     36.63 o 
  -4  -2   5     3167.38     3808.64     75.40 o 
  -3  -2   5      886.26      877.41     26.06 o 
  -2  -2   5     1145.14     1204.29     32.07 o 
  -1  -2   5     2580.00     2701.48     66.87 o 
   0  -2   5     2341.16     2314.79     45.84 o 
   1  -2   5        4.97        1.20      4.90 o 
   2  -2   5      251.15      242.15     13.77 o 
   3  -2   5      476.37      586.53     21.44 o 
   4  -2   5     6404.50     7341.53    136.08 o 
   5  -2   5      577.39      527.17     58.05 o 
   6  -2   5      303.41      258.82     28.02 o 
   7  -2   5      292.40      239.55     43.33 o 
   8  -2   5      671.15      769.76    184.42 o 
   9  -2   5      447.52      413.67     41.62 o 
  10  -2   5      108.68      152.05     30.08 o 
  11  -2   5        7.44       46.21     32.22 o 
 -12  -1   5       38.56       -8.15     28.39 o 
 -11  -1   5       52.37       -2.22     26.66 o 
 -10  -1   5      431.25      351.06     59.74 o 
  -9  -1   5        2.14       -5.48     16.20 o 
  -8  -1   5       39.31       28.41     14.49 o 
  -7  -1   5      434.82      408.03     24.74 o 
  -6  -1   5       64.68       57.74     11.92 o 
  -5  -1   5      501.02      404.05     22.49 o 
  -4  -1   5      722.42      718.55     25.62 o 
  -3  -1   5     4767.43     4601.44     83.84 o 
  -2  -1   5       51.57       39.13      6.64 o 
  -1  -1   5     8748.08     8988.85    142.06 o 
   0  -1   5     1039.57     1124.31     25.35 o 
   1  -1   5    17040.12    18060.03    276.73 o 
   2  -1   5     4225.13     4241.38     76.07 o 
   3  -1   5    14615.38    15295.41    241.70 o 
   4  -1   5      235.78      240.66     15.05 o 
   5  -1   5     3050.15     2929.83     63.74 o 
   6  -1   5       27.57       60.54     10.64 o 
   7  -1   5     1486.62     1244.05     56.75 o 
   8  -1   5       19.40       60.69     19.63 o 
   9  -1   5     1012.45     1025.09     66.53 o 
  10  -1   5       44.77       56.83     22.47 o 
  11  -1   5       17.82       17.53     34.81 o 
 -12   0   5       40.22       16.54     28.39 o 
 -11   0   5      142.18      139.98     46.66 o 
 -10   0   5        2.92       29.38     28.14 o 
  -9   0   5        3.41       17.33     14.73 o 
  -8   0   5       59.72       59.97     13.87 o 
  -7   0   5     2809.46     2776.03     75.39 o 
  -6   0   5       16.07       32.91     12.75 o 
  -5   0   5     2143.16     2415.15     57.63 o 
  -4   0   5      342.80      305.87     19.32 o 
  -3   0   5       91.06      109.09     10.94 o 
  -2   0   5      562.16      547.30     18.63 o 
  -1   0   5     2762.34     2978.63     61.81 o 
   0   0   5     1438.03     1339.91     46.41 o 
   1   0   5     1869.39     1865.97     36.79 o 
   2   0   5     1301.13     1298.81     30.16 o 
   3   0   5        5.83       10.18      5.03 o 
   4   0   5       76.75       57.91      8.73 o 
   5   0   5     1566.26     1652.02     43.22 o 
   6   0   5     1831.14     1765.44     47.97 o 
   7   0   5       19.31       13.96      8.97 o 
   8   0   5       11.68       -4.21     13.60 o 
   9   0   5      103.09      114.08     46.91 o 
  10   0   5      106.44      116.53     46.41 o 
  11   0   5      353.60      378.22     69.13 o 
  12   0   5       44.89       70.36     41.23 o 
 -12   1   5       16.28       18.02     32.83 o 
 -11   1   5        0.79       70.61     35.30 o 
 -10   1   5        2.01        4.01     17.53 o 
  -9   1   5      172.56      186.27     35.06 o 
  -8   1   5      219.38      219.84     34.07 o 
  -7   1   5        2.18       -6.52      8.19 o 
  -6   1   5      221.54      177.99     16.85 o 
  -5   1   5      743.45      672.61     28.18 o 
  -4   1   5     2523.67     2935.95     63.34 o 
  -3   1   5     2472.42     2442.66     52.28 o 
  -2   1   5      120.62      127.02     13.24 o 
  -1   1   5     1785.34     1709.99     34.74 o 
   0   1   5     7122.15     7665.66    121.16 o 
   1   1   5     2235.70     2219.27     41.90 o 
   2   1   5      568.09      624.89     18.97 o 
   3   1   5     8008.52     8264.25    137.16 o 
   4   1   5     1466.53     1426.45     36.69 o 
   5   1   5     9774.91    10507.25    177.77 o 
   6   1   5      289.00      338.35     21.21 o 
   7   1   5     1773.65     1680.93     48.77 o 
   8   1   5      127.53      152.53     22.92 o 
   9   1   5      329.43      354.77     59.99 o 
  10   1   5       30.52       72.09     35.30 o 
  11   1   5      666.40      621.39     87.64 o 
  12   1   5       18.13       -7.41     40.74 o 
 -11   2   5      183.39      182.00     31.12 o 
 -10   2   5       25.43       12.69     21.60 o 
  -9   2   5        1.64        6.21     16.49 o 
  -8   2   5      919.70      935.38     85.91 o 
  -7   2   5      191.93      195.61     26.45 o 
  -6   2   5      166.12      178.57     16.88 o 
  -5   2   5     7702.87     7482.69    134.38 o 
  -4   2   5       44.97       62.83     10.27 o 
  -3   2   5     3473.78     3920.33     76.23 o 
  -2   2   5       28.32       12.17      7.17 o 
  -1   2   5     2950.06     3089.33     58.05 o 
   0   2   5      264.78      376.35     13.24 o 
   1   2   5       15.48       17.14      8.23 o 
   2   2   5     2375.62     2613.33     50.81 o 
   3   2   5      450.72      401.33     16.59 o 
   4   2   5       92.99      161.49     12.81 o 
   5   2   5      990.10     1141.45     33.52 o 
   6   2   5     1720.43     1577.70     44.05 o 
   7   2   5      818.92      871.06     48.92 o 
   8   2   5     3454.18     3318.50    102.85 o 
   9   2   5       36.68       52.61     18.65 o 
  10   2   5       66.34      115.54     39.99 o 
  11   2   5       36.69       41.97     34.81 o 
  12   2   5      154.19      274.78     69.13 o 
 -11   3   5        2.45       29.38     19.89 o 
 -10   3   5      259.70      215.07     33.56 o 
  -9   3   5       97.27      131.42     26.27 o 
  -8   3   5      112.49      108.58     22.85 o 
  -7   3   5     2030.52     1912.13     72.43 o 
  -6   3   5       32.40       26.59     22.96 o 
  -5   3   5       17.03       41.29     10.78 o 
  -4   3   5      740.86      857.28     42.91 o 
  -3   3   5       72.62      171.37     14.15 o 
  -2   3   5     3423.48     3573.72     70.08 o 
  -1   3   5     4492.64     4431.36     81.10 o 
   0   3   5        5.43        3.55      5.27 o 
   1   3   5      958.10      859.39     23.78 o 
   2   3   5      427.53      471.34     17.67 o 
   3   3   5     1797.56     1500.51     35.76 o 
   4   3   5       13.50        2.43      4.71 o 
   5   3   5     2818.79     2820.98     81.05 o 
   6   3   5      107.18       90.20     11.74 o 
   7   3   5     1233.92     1119.14     82.09 o 
   8   3   5      188.77      251.72     32.02 o 
   9   3   5      103.93       86.81     23.27 o 
  10   3   5        0.65       25.10     19.09 o 
  11   3   5       79.79       89.62     40.98 o 
  12   3   5        8.83       80.24     44.69 o 
 -11   4   5        3.98        6.45     17.29 o 
 -10   4   5       22.45       39.49     20.07 o 
  -9   4   5      639.52      578.57     50.24 o 
  -8   4   5       21.16       22.46     23.21 o 
  -7   4   5        2.35      -20.74     16.54 o 
  -6   4   5      294.88      245.78     43.94 o 
  -5   4   5     1300.16     1292.66     74.80 o 
  -4   4   5        8.96       65.03     21.50 o 
  -3   4   5     5230.14     4946.29     94.10 o 
  -2   4   5     2977.25     3120.79     88.21 o 
  -1   4   5     2777.90     2626.48     56.31 o 
   0   4   5     1247.65     1163.30     34.80 o 
   1   4   5     2336.95     2276.40     49.43 o 
   2   4   5      101.43      102.81     10.66 o 
   3   4   5      360.86      416.01     29.03 o 
   4   4   5      263.14      307.04     23.06 o 
   5   4   5       20.10       20.66      7.52 o 
   6   4   5      424.43      450.98     39.13 o 
   7   4   5       99.59       70.32     19.91 o 
   8   4   5      813.38      717.58     50.15 o 
   9   4   5      117.39      158.89     29.02 o 
  10   4   5      996.46      970.12     67.15 o 
  11   4   5        7.01        9.14     19.72 o 
  12   4   5       13.07       27.65     34.81 o 
 -10   5   5       48.88       37.83     19.99 o 
  -9   5   5       24.97       88.02     37.03 o 
  -8   5   5      228.70      286.19     53.57 o 
  -7   5   5       24.92       15.99     15.18 o 
  -6   5   5      240.86      286.05     33.70 o 
  -5   5   5      459.04      462.72     38.32 o 
  -4   5   5        5.54       -8.55     18.89 o 
  -3   5   5       15.79       21.86      8.79 o 
  -2   5   5      854.77      946.65     30.70 o 
  -1   5   5      843.87      760.67     28.99 o 
   0   5   5    11490.14    12292.29    203.84 o 
   1   5   5      494.79      439.94     21.47 o 
   2   5   5      274.43      341.67     29.16 o 
   3   5   5     1274.76     1343.08     36.49 o 
   4   5   5      539.53      576.86     36.17 o 
   5   5   5     1033.61      913.18     45.37 o 
   6   5   5     1030.50     1046.62     89.62 o 
   7   5   5       24.47       20.01     21.48 o 
   8   5   5       15.99       19.08     18.85 o 
   9   5   5      309.01      227.33     32.97 o 
  10   5   5       88.64      150.49     45.43 o 
  11   5   5       17.76       42.17     22.12 o 
  -9   6   5       30.69       55.36     20.60 o 
  -8   6   5       54.28       92.61     26.00 o 
  -7   6   5      419.31      310.27     37.71 o 
  -6   6   5       50.62       73.19     22.29 o 
  -5   6   5      187.11      201.20     29.15 o 
  -4   6   5      294.89      264.19     30.37 o 
  -3   6   5      826.14      843.83     64.93 o 
  -2   6   5      309.20      345.40     20.29 o 
  -1   6   5     1304.72     1161.40     35.60 o 
   0   6   5     1200.58     1136.88     50.91 o 
   1   6   5      310.53      236.94     17.30 o 
   2   6   5      754.51      602.29     32.43 o 
   3   6   5     1447.28     1354.55     37.60 o 
   4   6   5      236.38      288.33     28.87 o 
   5   6   5      178.38      255.57     33.82 o 
   6   6   5      167.06      289.04     33.60 o 
   7   6   5        0.46       12.48     19.50 o 
   8   6   5      235.64      230.59     60.98 o 
   9   6   5      105.02      110.89     26.22 o 
  10   6   5      268.53      340.69     88.01 o 
  11   6   5        4.68       10.15     20.40 o 
  -9   7   5       30.55       44.65     20.76 o 
  -8   7   5       23.75       35.91     20.09 o 
  -7   7   5      192.52      258.53     37.89 o 
  -6   7   5        7.90       20.32     17.84 o 
  -5   7   5        2.08       16.41     34.32 o 
  -4   7   5      467.54      481.46     44.69 o 
  -3   7   5      241.14      179.44     26.34 o 
  -2   7   5       46.82       21.34     19.01 o 
  -1   7   5        0.04       14.06      8.19 o 
   0   7   5     3489.30     3678.58     79.48 o 
   1   7   5     2572.08     2525.42     60.56 o 
   2   7   5     6009.80     5937.02    154.83 o 
   3   7   5       84.62       38.40     14.70 o 
   4   7   5      192.86      230.20     27.52 o 
   5   7   5       15.46       29.93     15.92 o 
   6   7   5      763.08      746.94     49.79 o 
   7   7   5      694.21      669.21     51.23 o 
   8   7   5      242.78      260.86     36.29 o 
   9   7   5        0.69      -10.78     15.66 o 
  10   7   5       76.87      113.95     28.80 o 
  11   7   5       17.32       38.88     22.98 o 
  -8   8   5        0.06       35.46     20.23 o 
  -7   8   5        4.20       23.33     19.59 o 
  -6   8   5        7.33       11.60     17.54 o 
  -5   8   5      103.87       74.97     22.56 o 
  -4   8   5       76.41      110.28     25.11 o 
  -3   8   5      254.92      272.56     33.16 o 
  -2   8   5      171.45      225.90     61.35 o 
  -1   8   5        0.81        5.22     20.24 o 
   0   8   5       71.54       72.34     13.07 o 
   1   8   5      570.52      524.18     28.46 o 
   2   8   5      257.84      191.60     25.65 o 
   3   8   5        0.74       21.65     14.32 o 
   4   8   5      190.49      165.73     33.08 o 
   5   8   5       26.84       21.88     17.36 o 
   6   8   5       61.05       80.51     23.04 o 
   7   8   5      123.62      165.93     30.19 o 
   8   8   5       62.15      123.28     63.32 o 
   9   8   5        3.46       13.49     19.93 o 
  10   8   5       44.68      119.22     29.95 o 
  -7   9   5       52.04       77.61     25.85 o 
  -6   9   5        9.52       32.76     20.07 o 
  -5   9   5      183.18      205.63     34.47 o 
  -4   9   5       39.14       49.66     20.70 o 
  -3   9   5       46.34       57.03     20.15 o 
  -2   9   5      323.95      326.81     36.03 o 
  -1   9   5       41.06       70.64     19.26 o 
   0   9   5      225.37      152.38     24.35 o 
   1   9   5       57.32      100.82     24.56 o 
   2   9   5      798.00      847.34     48.59 o 
   3   9   5      412.46      387.36     79.12 o 
   4   9   5     1639.34     1647.93     69.41 o 
   5   9   5        0.48        7.79     20.98 o 
   6   9   5      302.85      418.60     43.00 o 
   7   9   5      134.02      167.20     36.04 o 
   8   9   5      712.32      822.26     63.87 o 
   9   9   5      111.63       94.51     28.45 o 
  -5  10   5        1.34        9.24     20.09 o 
  -4  10   5       11.74       38.47     19.75 o 
  -3  10   5      122.26      136.87     28.98 o 
  -2  10   5      122.58       80.79     28.02 o 
  -1  10   5       38.73       28.36     17.86 o 
   0  10   5        0.59       52.34     25.68 o 
   1  10   5        7.83      -25.92     17.28 o 
   2  10   5        4.54       21.66     15.43 o 
   3  10   5        6.84        2.37     21.97 o 
   4  10   5       49.09       60.05     21.15 o 
   5  10   5      433.93      390.19     67.89 o 
   6  10   5      244.57      178.64     32.73 o 
   7  10   5      104.08       97.93     27.83 o 
   8  10   5       25.22       56.17     23.32 o 
  -4  11   5        6.97      -22.86     15.24 o 
  -3  11   5       23.17       59.76     21.63 o 
  -2  11   5       45.87       29.00     21.56 o 
  -1  11   5        1.06       12.10     21.97 o 
   0  11   5       31.20       17.78     22.47 o 
   2  11   5        1.76       19.01     31.11 o 
   3  11   5       69.67       64.64     21.46 o 
   4  11   5      672.45      716.89     55.39 o 
   5  11   5      191.94      183.82     32.77 o 
   6  11   5      131.76      170.36     68.02 o 
   7  11   5       35.45       22.06     20.64 o 
  -1  12   5       63.99       73.32     30.12 o 
   0  12   5        1.38      -18.27     21.97 o 
   1  12   5      149.24      180.22     49.38 o 
   2  12   5       12.20       -1.23     34.81 o 
   3  12   5       43.06       37.53     36.54 o 
   4  12   5       17.64       21.02     20.04 o 
   5  12   5       22.91       15.47     20.64 o 
  -6 -11   6        0.89       18.76     37.03 o 
  -5 -11   6        9.50       26.47     30.37 o 
  -4 -11   6      104.02      150.22     28.83 o 
  -3 -11   6        2.90       11.36     30.12 o 
  -2 -11   6        2.10        7.41     27.16 o 
  -1 -11   6       59.48      153.56     41.72 o 
   0 -11   6      158.88      237.74     51.35 o 
   1 -11   6        0.51       36.04     31.85 o 
   2 -11   6        0.18        0.00     27.16 o 
  -7 -10   6        8.46       24.90     20.04 o 
  -6 -10   6      243.12      323.60     39.61 o 
  -5 -10   6      456.15      467.67     46.64 o 
  -4 -10   6      354.07      329.55     39.10 o 
  -3 -10   6       29.60       39.53     20.25 o 
  -2 -10   6      270.80      277.25     48.88 o 
  -1 -10   6       68.29       72.34     30.12 o 
   0 -10   6      278.97      267.62     49.87 o 
   1 -10   6       19.08       40.79     19.98 o 
   2 -10   6       54.89       40.94     20.10 o 
   3 -10   6        2.42       -0.54     17.72 o 
   4 -10   6        2.24        2.20     18.80 o 
  -9  -9   6        7.64        1.90     17.90 o 
  -8  -9   6       93.04      146.86     30.78 o 
  -7  -9   6        7.96       18.66     20.61 o 
  -6  -9   6       73.25      105.58     25.76 o 
  -5  -9   6       18.68       38.44     17.85 o 
  -4  -9   6       21.26       43.59     17.43 o 
  -3  -9   6      117.41       79.77     28.39 o 
  -2  -9   6      285.10      317.53     33.51 o 
  -1  -9   6        1.60        3.21     19.50 o 
   0  -9   6        6.72       18.29     29.87 o 
   1  -9   6       28.97       39.75     19.38 o 
   2  -9   6       73.88       88.03     23.13 o 
   3  -9   6        0.61       -1.63     17.22 o 
   4  -9   6      115.32      131.21     27.67 o 
   5  -9   6      168.19      167.61     32.37 o 
   6  -9   6       55.63       35.40     29.38 o 
 -10  -8   6      196.33      164.83     34.03 o 
  -9  -8   6      231.64      213.41     44.19 o 
  -8  -8   6      354.96      346.33     42.82 o 
  -7  -8   6       43.68       63.05     43.94 o 
  -6  -8   6       85.66      102.64     40.36 o 
  -5  -8   6      757.88      829.90     53.04 o 
  -4  -8   6     2418.44     2281.26     82.21 o 
  -3  -8   6     1306.14     1306.84     63.94 o 
  -2  -8   6     1655.08     1631.76    131.96 o 
  -1  -8   6      295.92      295.09     23.84 o 
   0  -8   6      283.20      273.52     30.18 o 
   1  -8   6      114.51      104.19     21.19 o 
   2  -8   6      185.58      244.46     67.77 o 
   3  -8   6       53.03       51.92     19.19 o 
   4  -8   6       14.11       15.52     16.75 o 
   5  -8   6        6.48      -20.62     15.53 o 
   6  -8   6       16.54        1.07     23.58 o 
   7  -8   6       21.42       47.09     24.57 o 
 -10  -7   6       97.42      109.52     46.29 o 
  -9  -7   6        0.94       -7.46     18.13 o 
  -8  -7   6      118.76      147.04     30.40 o 
  -7  -7   6      124.18      110.91     25.41 o 
  -6  -7   6        4.77        7.78     15.48 o 
  -5  -7   6      179.97      251.55     31.63 o 
  -4  -7   6      353.33      383.63     38.14 o 
  -3  -7   6      142.86      145.82     28.76 o 
  -2  -7   6      461.13      512.73     39.69 o 
  -1  -7   6       86.12      107.44     14.56 o 
   0  -7   6      779.95      784.95     33.25 o 
   1  -7   6      265.61      325.03     32.19 o 
   2  -7   6       52.12       53.56     17.57 o 
   3  -7   6       38.22       53.12     19.07 o 
   4  -7   6      130.68      145.50     33.95 o 
   5  -7   6      360.63      344.48     63.08 o 
   6  -7   6      113.86      141.66     30.55 o 
   7  -7   6      429.23      516.58     53.01 o 
   8  -7   6       12.85       28.31     24.43 o 
 -11  -6   6        0.63      -17.35     19.82 o 
 -10  -6   6        7.39      -21.22     48.26 o 
  -9  -6   6       66.48       71.39     30.74 o 
  -8  -6   6      459.94      510.60     47.98 o 
  -7  -6   6      925.62      916.55     57.32 o 
  -6  -6   6       68.27       51.08     18.91 o 
  -5  -6   6       62.68       62.55     26.91 o 
  -4  -6   6      146.95      123.63     40.61 o 
  -3  -6   6      804.51      702.25     29.07 o 
  -2  -6   6    11034.93    11214.10    241.87 o 
  -1  -6   6     3484.03     3467.73     75.92 o 
   0  -6   6     1175.72     1135.41     37.13 o 
   1  -6   6      296.67      213.08     30.85 o 
   2  -6   6      369.35      364.80     45.92 o 
   3  -6   6     1289.11     1292.24     57.26 o 
   4  -6   6      348.45      295.59     34.34 o 
   5  -6   6        0.29        4.18     22.22 o 
   6  -6   6       10.38       12.58     16.44 o 
   7  -6   6        2.03       23.35     20.37 o 
   8  -6   6       49.83       52.12     24.99 o 
   9  -6   6       98.32      119.84     33.09 o 
 -11  -5   6       35.44       19.78     30.24 o 
 -10  -5   6       78.23      139.86     29.83 o 
  -9  -5   6       52.96       57.30     24.06 o 
  -8  -5   6      497.72      680.57    163.31 o 
  -7  -5   6       20.98       11.07     17.42 o 
  -6  -5   6      581.73      645.12     43.83 o 
  -5  -5   6      663.79      676.08     41.48 o 
  -4  -5   6      128.29      181.04     20.99 o 
  -3  -5   6     1150.07     1325.44     37.82 o 
  -2  -5   6      576.52      635.95     24.94 o 
  -1  -5   6      527.10      579.76     25.06 o 
   0  -5   6       25.07       37.21      8.61 o 
   1  -5   6     2460.87     2350.51     81.99 o 
   2  -5   6        9.22       17.21      6.63 o 
   3  -5   6     2306.44     2307.58    139.12 o 
   4  -5   6      111.25      130.87     29.26 o 
   5  -5   6      232.92      232.16     31.32 o 
   6  -5   6      165.01      178.85     29.60 o 
   7  -5   6      109.26      129.36     27.81 o 
   8  -5   6      243.85      249.28     37.76 o 
   9  -5   6      113.76       96.10     28.61 o 
  10  -5   6       14.80       -8.93     40.86 o 
 -11  -4   6      157.16      211.06     34.90 o 
 -10  -4   6       55.40       13.62     20.23 o 
  -9  -4   6      121.65      132.25     29.02 o 
  -8  -4   6        2.76       15.03     17.18 o 
  -7  -4   6      918.25     1012.94     76.04 o 
  -6  -4   6      668.99      649.33     41.65 o 
  -5  -4   6     2701.64     2891.06     66.71 o 
  -4  -4   6      139.58      210.72     29.77 o 
  -3  -4   6       96.04      119.73     12.64 o 
  -2  -4   6      721.75      696.88     24.16 o 
  -1  -4   6     4907.49     4815.07     90.32 o 
   0  -4   6     6766.32     7411.69    129.40 o 
   1  -4   6     4624.18     4579.48     87.63 o 
   2  -4   6       42.19       36.24      8.07 o 
   3  -4   6     2179.17     1978.06     51.48 o 
   4  -4   6     1313.45     1095.55     58.88 o 
   5  -4   6     1902.72     1960.46     72.27 o 
   6  -4   6      353.48      306.56     67.40 o 
   7  -4   6      448.21      321.37     37.52 o 
   8  -4   6       19.75       -1.65     18.76 o 
   9  -4   6      143.10      168.27     34.19 o 
  10  -4   6        3.78       23.93     21.23 o 
 -12  -3   6        1.30       39.75     29.63 o 
 -11  -3   6       60.01       20.30     20.58 o 
 -10  -3   6      270.88      260.40     76.04 o 
  -9  -3   6       46.10       20.27     18.06 o 
  -8  -3   6      215.96      215.10     42.09 o 
  -7  -3   6      104.45      101.46     21.12 o 
  -6  -3   6     1752.87     2003.47     91.12 o 
  -5  -3   6      148.55      152.74     17.90 o 
  -4  -3   6     3258.06     3671.03     75.05 o 
  -3  -3   6     3279.12     3294.95     66.47 o 
  -2  -3   6      614.18      595.18     21.05 o 
  -1  -3   6      303.95      360.19     24.73 o 
   0  -3   6      354.74      307.39     16.08 o 
   1  -3   6     6570.31     6816.89    118.12 o 
   2  -3   6     1375.81     1596.36     50.33 o 
   3  -3   6     4737.96     4578.28     87.45 o 
   4  -3   6       48.11       63.58      9.84 o 
   5  -3   6      126.92      109.95     21.02 o 
   6  -3   6      323.64      304.62     32.72 o 
   7  -3   6      277.41      323.87     35.99 o 
   8  -3   6        2.66       12.15     18.39 o 
   9  -3   6      206.28      224.26     34.72 o 
  10  -3   6        5.28        8.93     18.59 o 
  11  -3   6        9.64       40.46     34.07 o 
 -12  -2   6       14.44       19.01     30.37 o 
 -11  -2   6      207.21      249.10     56.78 o 
 -10  -2   6        0.50       19.29     18.89 o 
  -9  -2   6      781.83      937.04     61.10 o 
  -8  -2   6      409.79      373.53     37.16 o 
  -7  -2   6      840.44      769.11     50.49 o 
  -6  -2   6      402.06      334.19     33.79 o 
  -5  -2   6     4978.48     4462.20    102.16 o 
  -4  -2   6     3952.55     4065.42     80.53 o 
  -3  -2   6     3598.65     3159.53     63.63 o 
  -2  -2   6      255.76      254.90     13.93 o 
  -1  -2   6     2085.82     2118.48     57.70 o 
   0  -2   6      941.38      963.34     25.66 o 
   1  -2   6    13594.10    14133.75    223.19 o 
   2  -2   6     2126.55     2298.52     52.04 o 
   3  -2   6      234.89      161.67     13.39 o 
   4  -2   6      211.86      157.63     13.77 o 
   5  -2   6      404.07      333.88     19.86 o 
   6  -2   6      676.34      582.96     40.48 o 
   7  -2   6      366.10      379.71     37.28 o 
   8  -2   6        9.07       34.01     18.85 o 
   9  -2   6        1.21       15.63     18.13 o 
  10  -2   6        1.42       14.25     19.09 o 
  11  -2   6      308.25      350.13     49.13 o 
 -12  -1   6        5.45        4.94     30.12 o 
 -11  -1   6        3.54      -23.45     26.42 o 
 -10  -1   6        5.07       46.91     32.09 o 
  -9  -1   6      250.20      272.40     33.15 o 
  -8  -1   6      105.83      101.08     16.43 o 
  -7  -1   6      316.72      293.05     30.16 o 
  -6  -1   6      370.37      335.72     23.82 o 
  -5  -1   6       33.55        8.94     10.20 o 
  -4  -1   6     4551.03     5116.34     96.36 o 
  -3  -1   6      910.84      886.35     26.66 o 
  -2  -1   6     2087.24     2168.03     44.54 o 
  -1  -1   6     6109.86     6418.78    104.98 o 
   0  -1   6       81.39       95.26      7.69 o 
   1  -1   6     6177.75     7073.70    116.85 o 
   2  -1   6    11688.46    12713.73    202.36 o 
   3  -1   6     2713.34     2742.82     56.88 o 
   4  -1   6     1370.88     1210.21     43.41 o 
   5  -1   6     2093.49     2089.69     57.81 o 
   6  -1   6      183.23      169.37     15.95 o 
   7  -1   6      177.45      256.21     45.80 o 
   8  -1   6      232.78      195.96     28.58 o 
   9  -1   6      255.09      397.81     40.81 o 
  10  -1   6       51.83       60.00     22.36 o 
  11  -1   6       32.51       61.97     39.99 o 
 -12   0   6        6.55       21.97     29.13 o 
 -11   0   6      201.40      280.95     56.54 o 
 -10   0   6        7.35       49.62     29.87 o 
  -9   0   6      957.87      980.17     52.53 o 
  -8   0   6      675.87      638.31     51.47 o 
  -7   0   6     3411.18     3250.18    106.84 o 
  -6   0   6     1321.48     1427.47     44.35 o 
  -5   0   6     3158.72     3109.96     69.38 o 
  -4   0   6     2461.91     2666.48     59.02 o 
  -3   0   6     5630.29     5145.55     93.03 o 
  -2   0   6     2660.27     2709.54     53.49 o 
  -1   0   6     5255.90     5076.16     84.50 o 
   0   0   6     2073.01     2212.94     57.34 o 
   1   0   6     3437.29     3350.81     60.19 o 
   2   0   6     1014.37     1138.42     35.48 o 
   3   0   6     2441.76     2165.91     47.03 o 
   4   0   6     1075.94     1350.92     54.58 o 
   5   0   6       10.50       29.86      8.33 o 
   6   0   6      292.21      373.89     22.49 o 
   7   0   6      455.67      516.78     59.28 o 
   8   0   6        2.41        2.66     13.69 o 
   9   0   6      252.07      238.19     31.85 o 
  10   0   6      120.61       87.15     40.49 o 
  11   0   6       92.80       83.94     41.48 o 
  12   0   6        7.62       26.66     34.81 o 
 -11   1   6       25.00       41.48     34.07 o 
 -10   1   6        1.38       12.39     17.36 o 
  -9   1   6       14.26       20.96     16.90 o 
  -8   1   6       29.61        7.59     14.01 o 
  -7   1   6      585.91      531.66     29.15 o 
  -6   1   6       83.36       84.59     20.37 o 
  -5   1   6       76.84      124.81     14.51 o 
  -4   1   6       99.44      114.45     12.73 o 
  -3   1   6     5308.04     5638.07    101.49 o 
  -2   1   6     9782.14    10808.30    173.64 o 
  -1   1   6     6758.76     7542.19    122.38 o 
   0   1   6     1165.17     1148.99     24.73 o 
   1   1   6       45.19       74.68      7.52 o 
   2   1   6        1.69        3.50      4.39 o 
   3   1   6     4239.84     4252.27     78.80 o 
   4   1   6      279.73      250.56     16.07 o 
   5   1   6     6971.78     7275.52    130.50 o 
   6   1   6     2095.51     1963.32     51.51 o 
   7   1   6      154.28      182.87     18.72 o 
   8   1   6      211.34      211.52     28.50 o 
   9   1   6       88.65       84.19     35.80 o 
  10   1   6      391.76      284.16     58.26 o 
  11   1   6       79.98      139.24     49.13 o 
  12   1   6        0.82        3.21     37.53 o 
 -11   2   6      106.22      140.63     37.28 o 
 -10   2   6       60.67       20.23     18.56 o 
  -9   2   6      140.56      193.34     29.49 o 
  -8   2   6       45.59       51.97     19.86 o 
  -7   2   6      630.87      547.32     39.75 o 
  -6   2   6        9.03        6.78      8.27 o 
  -5   2   6     1947.87     1918.79     51.03 o 
  -4   2   6     7186.23     7886.95    140.10 o 
  -3   2   6     6912.91     6606.96    117.53 o 
  -2   2   6     5373.70     5303.74     94.42 o 
  -1   2   6    20050.27    20562.33    316.19 o 
   0   2   6    11324.63    12447.13    195.61 o 
   1   2   6    10736.71    10904.78    172.32 o 
   2   2   6     1455.37     1466.11     39.77 o 
   3   2   6     1575.21     1265.64     32.52 o 
   4   2   6     1704.18     2120.86     48.68 o 
   5   2   6     1272.57     1037.97     36.87 o 
   6   2   6      109.60      140.76     15.10 o 
   7   2   6      183.34      217.75     19.84 o 
   8   2   6       27.43       41.85     17.50 o 
   9   2   6       59.82       29.29     16.33 o 
  10   2   6       91.59       84.19     37.53 o 
  11   2   6       18.18        1.48     31.85 o 
  12   2   6       36.56       -2.96     34.32 o 
 -11   3   6      211.99      245.06     36.15 o 
 -10   3   6       35.39       58.92     21.34 o 
  -9   3   6       59.85       95.36     24.25 o 
  -8   3   6        2.28        2.89     24.93 o 
  -7   3   6      268.69      316.79     33.25 o 
  -6   3   6        5.62      -14.28     24.93 o 
  -5   3   6      360.87      278.23     21.01 o 
  -4   3   6      569.15      523.29     24.30 o 
  -3   3   6       29.80       14.90      7.37 o 
  -2   3   6        4.63        9.14      5.97 o 
  -1   3   6      655.18      509.06     19.70 o 
   0   3   6      831.12      815.19     23.97 o 
   1   3   6     1024.28     1110.80     36.57 o 
   2   3   6    11119.63    11507.70    185.38 o 
   3   3   6      378.37      280.52     15.56 o 
   4   3   6       52.33      127.38     12.31 o 
   5   3   6     3453.22     3425.37     71.94 o 
   6   3   6      686.56      732.35     28.84 o 
   7   3   6      125.19      138.87     24.14 o 
   8   3   6      459.93      482.56     41.76 o 
   9   3   6      159.80      156.29     28.11 o 
  10   3   6        1.39        9.08     17.69 o 
  11   3   6       22.20       80.48     38.51 o 
  12   3   6      182.69      216.27     60.98 o 
 -10   4   6        9.84       43.32     21.53 o 
  -9   4   6        0.65       18.18     17.44 o 
  -8   4   6      169.15      145.01     26.67 o 
  -7   4   6      777.36      804.07     51.83 o 
  -6   4   6      136.13      132.22     23.40 o 
  -5   4   6      543.35      541.16     52.83 o 
  -4   4   6     2119.16     2145.68     86.08 o 
  -3   4   6     3200.95     3361.77     72.62 o 
  -2   4   6     9370.14    10352.49    175.50 o 
  -1   4   6     1734.60     1539.59     39.36 o 
   0   4   6     2355.38     2241.82     49.91 o 
   1   4   6     7705.29     7846.42    132.77 o 
   2   4   6     8905.42     9506.41    171.68 o 
   3   4   6     3648.56     3481.78     69.38 o 
   4   4   6       83.62      127.89     13.91 o 
   5   4   6      406.30      311.83     22.70 o 
   6   4   6      802.25      829.63    109.49 o 
   7   4   6     1011.93      941.87     70.73 o 
   8   4   6      553.42      498.35     44.31 o 
   9   4   6      105.86      117.86     25.74 o 
  10   4   6       46.42      111.57     27.28 o 
  11   4   6       50.29       62.79     24.01 o 
  12   4   6        5.18      -37.03     24.69 o 
 -10   5   6       67.76       49.35     21.63 o 
  -9   5   6      297.45      285.62    103.20 o 
  -8   5   6       14.46       27.39     18.66 o 
  -7   5   6      169.08      144.85     27.29 o 
  -6   5   6       89.59       68.17     20.59 o 
  -5   5   6      309.56      332.29     34.02 o 
  -4   5   6      330.05      281.71     30.49 o 
  -3   5   6        9.16       -2.42      8.16 o 
  -2   5   6      725.59      631.88     53.33 o 
  -1   5   6      128.51      161.30     14.60 o 
   0   5   6       36.95       42.87      8.44 o 
   1   5   6      626.81      574.63     33.84 o 
   2   5   6     1827.47     1631.95     42.09 o 
   3   5   6      552.61      564.63     22.85 o 
   4   5   6     2516.41     2099.50     49.55 o 
   5   5   6      998.50      803.08     69.37 o 
   6   5   6        6.63       -8.89     11.24 o 
   7   5   6      944.55      768.23     50.44 o 
   8   5   6      457.57      433.71     42.46 o 
   9   5   6       20.83       29.73     17.25 o 
  10   5   6      317.85      370.68     43.97 o 
  11   5   6       17.38       23.01     20.90 o 
  -9   6   6        3.82       36.29     19.96 o 
  -8   6   6       84.21       54.24     21.10 o 
  -7   6   6       79.48      121.12     26.62 o 
  -6   6   6     1126.85     1135.46    143.44 o 
  -5   6   6      139.78      145.49     26.34 o 
  -4   6   6      118.22       81.25     20.84 o 
  -3   6   6       43.58       51.40     14.94 o 
  -2   6   6     1881.46     1871.33     53.42 o 
  -1   6   6     1062.95     1089.43     34.63 o 
   0   6   6     4467.26     4395.25    104.15 o 
   1   6   6       34.46       35.09     10.73 o 
   2   6   6     2866.00     2666.65     61.77 o 
   3   6   6     4795.85     4585.55     91.37 o 
   4   6   6     4949.56     5109.29    215.90 o 
   5   6   6     1014.96      764.50     73.82 o 
   6   6   6       86.92      141.67     25.41 o 
   7   6   6        2.16       14.06     14.83 o 
   8   6   6      266.82      336.29     39.32 o 
   9   6   6      141.27      185.04     36.41 o 
  10   6   6       84.18      115.27     41.97 o 
  11   6   6       22.17      -19.02     17.44 o 
  -9   7   6       54.26       94.79     26.98 o 
  -8   7   6       88.66       86.02     39.01 o 
  -7   7   6      165.58      203.83     34.56 o 
  -6   7   6       30.24       25.00     18.44 o 
  -5   7   6      476.31      413.82     58.76 o 
  -4   7   6       85.76       85.60     21.21 o 
  -3   7   6      299.85      275.34     53.20 o 
  -2   7   6       39.51       52.36     16.14 o 
  -1   7   6       13.97       13.78      8.19 o 
   0   7   6       60.61       65.89     11.35 o 
   1   7   6       42.11       50.50     11.61 o 
   2   7   6      228.63      225.89     18.77 o 
   3   7   6       25.33       10.20     12.28 o 
   4   7   6     1198.24      963.06     47.89 o 
   5   7   6      289.50      280.43     31.93 o 
   6   7   6      976.44      813.79     52.52 o 
   7   7   6       16.55       12.17     17.78 o 
   8   7   6      207.14      235.37     34.51 o 
   9   7   6        7.97       13.35     18.27 o 
  10   7   6      246.00      287.91     40.66 o 
  11   7   6        0.11       -1.12     18.51 o 
  -8   8   6      106.01      186.32     60.98 o 
  -7   8   6        0.13        3.77     18.29 o 
  -6   8   6      488.93      483.07     54.44 o 
  -5   8   6      129.29      131.58     28.12 o 
  -4   8   6     1348.81     1377.43     74.31 o 
  -3   8   6       49.10       37.44     18.91 o 
  -2   8   6       78.98      113.26     22.12 o 
  -1   8   6        2.04       10.68     13.19 o 
   0   8   6     2465.44     2362.71     61.22 o 
   1   8   6      426.27      424.24     47.10 o 
   2   8   6     1211.23     1106.38     49.83 o 
   3   8   6       40.16       23.85     20.98 o 
   4   8   6     1481.33     1415.81     61.13 o 
   5   8   6      205.62      195.10     29.80 o 
   6   8   6      902.79      825.58     82.09 o 
   7   8   6        5.37       -9.62     13.53 o 
   8   8   6       38.47       54.57     29.01 o 
   9   8   6       36.04       46.99     26.17 o 
  10   8   6      412.20      537.79     75.67 o 
  -7   9   6        2.03       10.10     21.11 o 
  -6   9   6      102.28      115.51     29.26 o 
  -5   9   6      110.29      122.00     31.60 o 
  -4   9   6      205.83      220.23     34.44 o 
  -3   9   6      255.33      249.53     33.35 o 
  -2   9   6      165.80      187.44     28.43 o 
  -1   9   6       73.81       29.01     23.21 o 
   0   9   6       14.53       22.91     14.91 o 
   1   9   6       50.66       38.18     16.05 o 
   2   9   6        9.56       11.75     15.23 o 
   3   9   6       53.82       60.54     18.63 o 
   4   9   6        5.77       -0.94     14.79 o 
   5   9   6      468.45      488.95     44.76 o 
   6   9   6      243.27      189.87     31.10 o 
   7   9   6      161.42      216.77     52.09 o 
   8   9   6      119.39       76.88     26.68 o 
   9   9   6        3.99       13.06     22.10 o 
  -5  10   6        1.29      -18.60     17.54 o 
  -4  10   6      325.94      429.36     45.86 o 
  -3  10   6      483.09      499.30     47.96 o 
  -2  10   6     1522.92     1481.88     71.66 o 
  -1  10   6      204.90      176.69     28.18 o 
   0  10   6      561.62      750.27     75.54 o 
   1  10   6      138.20      145.91     35.06 o 
   2  10   6     1237.32     1243.61     86.16 o 
   3  10   6        1.75        8.90     16.18 o 
   4  10   6      360.19      319.14     38.38 o 
   5  10   6       17.29        6.77     15.33 o 
   6  10   6      496.13      519.19     70.61 o 
   7  10   6       43.90       67.54     25.62 o 
   8  10   6      176.42      245.79     57.03 o 
  -4  11   6       71.33       73.90     25.03 o 
  -3  11   6        0.33       10.16     18.52 o 
  -2  11   6       94.64      115.84     28.88 o 
  -1  11   6        0.35      -12.59     19.75 o 
   0  11   6        3.61        6.67     21.73 o 
   2  11   6       14.33       21.48     28.39 o 
   3  11   6        1.32       26.90     18.94 o 
   4  11   6       56.14       85.35     25.50 o 
   5  11   6       18.10       15.54     21.73 o 
   6  11   6       34.63       47.30     23.15 o 
   7  11   6       81.50       61.31     23.93 o 
  -1  12   6      211.39      194.05     46.41 o 
   0  12   6      444.91      438.95     65.42 o 
   1  12   6       26.47       90.60     40.24 o 
   2  12   6      284.68      319.71     60.98 o 
   3  12   6       84.91       86.16     43.20 o 
   4  12   6      267.94      232.63     37.36 o 
   5  12   6        8.34       -9.91     33.95 o 
  -5 -11   7       47.38       68.26     23.30 o 
  -4 -11   7        4.71      -16.85     17.65 o 
  -3 -11   7      216.24      340.94     56.78 o 
  -2 -11   7        1.16        9.13     30.37 o 
  -1 -11   7      594.49      704.10     80.98 o 
   0 -11   7       72.43       24.93     29.13 o 
   1 -11   7      235.74      274.78     52.09 o 
   2 -11   7        3.57       -3.46     28.64 o 
  -7 -10   7      368.01      368.67     46.17 o 
  -6 -10   7       36.53      162.92     89.86 o 
  -5 -10   7       68.30       73.29     22.14 o 
  -4 -10   7       68.97       84.93     22.05 o 
  -3 -10   7        3.17       29.87     17.66 o 
  -2 -10   7       15.06       -7.65     27.16 o 
  -1 -10   7       13.87       49.13     28.39 o 
   0 -10   7        4.94        0.99     18.76 o 
   1 -10   7      407.51      511.33     57.89 o 
   2 -10   7      473.32      538.13     50.55 o 
   3 -10   7       24.16       41.97     21.59 o 
   4 -10   7       76.91       29.03     20.49 o 
  -8  -9   7        7.35       28.92     19.50 o 
  -7  -9   7      390.50      333.82     39.53 o 
  -6  -9   7       40.56       48.01     21.06 o 
  -5  -9   7      287.30      318.08     37.78 o 
  -4  -9   7      342.96      403.72     58.02 o 
  -3  -9   7     1171.25     1222.57     60.21 o 
  -2  -9   7       21.11        5.73     15.11 o 
  -1  -9   7      461.51      444.88     59.00 o 
   0  -9   7       10.86       17.88     16.15 o 
   1  -9   7      844.14      922.83     57.08 o 
   2  -9   7      132.72      152.28     28.96 o 
   3  -9   7      223.87      241.78     35.68 o 
   4  -9   7        0.71        2.74     25.92 o 
   5  -9   7      103.16      112.57     54.93 o 
   6  -9   7       12.57       30.20     19.80 o 
  -9  -8   7       25.32       24.97     22.34 o 
  -8  -8   7       54.03       99.33     26.15 o 
  -7  -8   7      173.76      138.72     58.14 o 
  -6  -8   7        3.49       15.43     17.00 o 
  -5  -8   7      667.60      621.15     47.75 o 
  -4  -8   7       39.78       33.93     18.27 o 
  -3  -8   7        1.60        1.35     13.56 o 
  -2  -8   7       64.22       53.52     17.25 o 
  -1  -8   7        0.73       -2.36      8.96 o 
   0  -8   7      127.87      163.72     32.96 o 
   1  -8   7      403.22      408.37     48.14 o 
   2  -8   7      213.76      284.40     34.55 o 
   3  -8   7      107.00      118.89     25.54 o 
   4  -8   7      962.59     1020.48     64.22 o 
   5  -8   7        6.40        9.42     16.93 o 
   6  -8   7       81.62       94.18     28.39 o 
   7  -8   7        0.62       58.85     23.98 o 
 -10  -7   7        2.29      -17.17     18.80 o 
  -9  -7   7       53.73       82.34     25.90 o 
  -8  -7   7       67.25       91.59     27.58 o 
  -7  -7   7     1205.26     1270.57     68.68 o 
  -6  -7   7      723.83      815.55     53.32 o 
  -5  -7   7      667.87      626.65     44.59 o 
  -4  -7   7      129.05      154.40     24.69 o 
  -3  -7   7     1224.25     1085.71     50.22 o 
  -2  -7   7     1174.37     1154.17     39.35 o 
  -1  -7   7     1759.99     1659.28     49.15 o 
   0  -7   7        5.36       11.93      8.79 o 
   1  -7   7      202.81      240.20     28.02 o 
   2  -7   7      365.32      362.67     35.77 o 
   3  -7   7      983.85      999.64     75.05 o 
   4  -7   7      284.44      299.22     35.93 o 
   5  -7   7      278.79      279.15     37.01 o 
   6  -7   7        6.87        3.79     18.72 o 
   7  -7   7      141.84      155.72     34.17 o 
   8  -7   7        1.36      -10.14     21.72 o 
 -11  -6   7       17.80        0.82     20.33 o 
 -10  -6   7       50.80      -12.28     22.10 o 
  -9  -6   7       45.50       52.45     26.29 o 
  -8  -6   7      452.45      344.63     40.71 o 
  -7  -6   7        2.27       14.73     17.36 o 
  -6  -6   7       63.40       68.48     22.96 o 
  -5  -6   7      627.76      559.04     62.71 o 
  -4  -6   7       11.07        8.70     18.27 o 
  -3  -6   7     1176.59     1036.89     67.67 o 
  -2  -6   7        5.77        1.33      7.41 o 
  -1  -6   7        9.00       10.05     10.05 o 
   0  -6   7      389.24      411.92     26.16 o 
   1  -6   7     1045.12     1042.70     36.11 o 
   2  -6   7       37.05       54.86     16.38 o 
   3  -6   7      912.20      800.23     64.93 o 
   4  -6   7      738.25      806.92     52.17 o 
   5  -6   7      143.73      193.30     31.78 o 
   6  -6   7      470.70      437.01     45.55 o 
   7  -6   7        0.61       -9.30     18.17 o 
   8  -6   7       50.87       73.16     27.93 o 
   9  -6   7       15.14       -3.71     22.00 o 
 -11  -5   7       27.94       26.08     34.81 o 
 -10  -5   7       46.88       48.22     38.51 o 
  -9  -5   7       92.38       99.15     62.46 o 
  -8  -5   7        6.09        9.35     18.06 o 
  -7  -5   7        5.27       -5.63     15.18 o 
  -6  -5   7      528.16      436.11     66.66 o 
  -5  -5   7     1767.12     1685.63     87.77 o 
  -4  -5   7     1423.55     1381.15     93.77 o 
  -3  -5   7     1430.24     1324.93     39.09 o 
  -2  -5   7     1036.76      988.99     32.28 o 
  -1  -5   7     3189.50     3004.76     66.50 o 
   0  -5   7     8791.84     8629.86    151.96 o 
   1  -5   7     1686.78     1608.54     44.43 o 
   2  -5   7     1212.02     1044.90     42.16 o 
   3  -5   7      833.58      866.26     45.89 o 
   4  -5   7     2113.70     2271.90     80.04 o 
   5  -5   7     1592.16     1638.70     69.74 o 
   6  -5   7       55.89       70.43     24.07 o 
   7  -5   7       48.72       81.22     23.72 o 
   8  -5   7       39.93       50.59     23.41 o 
   9  -5   7       28.08       40.00     27.40 o 
 -11  -4   7       32.73       60.45     24.82 o 
 -10  -4   7       12.53       44.88     22.04 o 
  -9  -4   7      686.68      741.58     91.35 o 
  -8  -4   7        4.58       12.71     20.00 o 
  -7  -4   7        4.19        4.08     15.55 o 
  -6  -4   7      136.62      136.82     23.87 o 
  -5  -4   7      265.23      208.27     18.38 o 
  -4  -4   7        9.48       16.11      9.79 o 
  -3  -4   7      258.72      173.32     14.93 o 
  -2  -4   7      314.22      255.34     16.58 o 
  -1  -4   7       94.18       76.25     11.01 o 
   0  -4   7     3928.90     3766.84     83.51 o 
   1  -4   7      720.40      765.23     27.08 o 
   2  -4   7     2178.21     1960.10     49.01 o 
   3  -4   7     1225.58     1266.97     41.49 o 
   4  -4   7      297.19      327.99     31.66 o 
   5  -4   7      118.45      115.16     22.55 o 
   6  -4   7      515.37      487.61     87.15 o 
   7  -4   7      402.33      423.27     42.81 o 
   8  -4   7      170.11      175.37     32.48 o 
   9  -4   7       37.77       36.83     22.34 o 
  10  -4   7       67.42       88.78     27.13 o 
 -11  -3   7       82.94      103.89     41.35 o 
 -10  -3   7      137.52      123.56     32.83 o 
  -9  -3   7        5.82      -20.81     15.14 o 
  -8  -3   7       50.92       66.47     20.75 o 
  -7  -3   7      438.49      416.34     37.73 o 
  -6  -3   7      280.66      358.58     36.92 o 
  -5  -3   7       36.04       35.52     10.26 o 
  -4  -3   7     1666.21     1532.77     48.44 o 
  -3  -3   7     2120.50     2276.01     55.05 o 
  -2  -3   7     3250.80     3123.54     71.51 o 
  -1  -3   7      137.36      131.85     11.52 o 
   0  -3   7     9022.61     9390.44    156.43 o 
   1  -3   7     6789.34     6962.08    121.57 o 
   2  -3   7     8621.38     8202.96    141.63 o 
   3  -3   7      220.57      168.99     16.44 o 
   4  -3   7      908.28      753.23     28.56 o 
   5  -3   7      435.31      409.64     34.64 o 
   6  -3   7     4774.47     4992.73    134.84 o 
   7  -3   7     1657.06     1482.58     68.20 o 
   8  -3   7      236.01      289.08     37.53 o 
   9  -3   7       15.95       21.89     23.21 o 
  10  -3   7       51.59       75.28     39.13 o 
  11  -3   7       13.22       -6.78     17.99 o 
 -12  -2   7       12.57      -36.66     24.44 o 
 -11  -2   7        2.36       16.54     29.87 o 
 -10  -2   7        5.00       -3.09     17.16 o 
  -9  -2   7      413.77      337.81     38.26 o 
  -8  -2   7      526.90      586.32     44.14 o 
  -7  -2   7      695.43      642.29     33.93 o 
  -6  -2   7        0.95       44.52     11.73 o 
  -5  -2   7      226.06      238.45     19.03 o 
  -4  -2   7       14.42       15.97      7.42 o 
  -3  -2   7        9.70        6.88      6.03 o 
  -2  -2   7       55.21       48.92      8.15 o 
  -1  -2   7     1276.49     1544.49     35.10 o 
   0  -2   7     1807.78     1870.51     41.14 o 
   1  -2   7        3.35        0.82      4.87 o 
   2  -2   7     3899.56     4054.25     77.49 o 
   3  -2   7      457.65      394.13     20.04 o 
   4  -2   7      470.56      398.99     21.31 o 
   5  -2   7      232.84      225.57     18.14 o 
   6  -2   7      223.14      219.75     27.45 o 
   7  -2   7       10.44      -18.33     13.60 o 
   8  -2   7      549.51      554.47     46.98 o 
   9  -2   7        5.95       14.58     19.63 o 
  10  -2   7       97.36      147.50     29.68 o 
  11  -2   7        1.44      -14.92     22.71 o 
 -12  -1   7       33.53       30.61     31.85 o 
 -11  -1   7      168.79      141.96     44.19 o 
 -10  -1   7      164.48      234.04     47.65 o 
  -9  -1   7       19.86       17.29     17.36 o 
  -8  -1   7      402.87      343.92     26.09 o 
  -7  -1   7        5.95       15.60     11.26 o 
  -6  -1   7      705.85      682.97     31.69 o 
  -5  -1   7      878.32      917.89     33.05 o 
  -4  -1   7     1464.43     1333.79     37.71 o 
  -3  -1   7      504.33      585.22     21.72 o 
  -2  -1   7    13366.00    14096.07    221.93 o 
  -1  -1   7      234.61      270.14     16.51 o 
   0  -1   7     5641.27     5955.96     99.56 o 
   1  -1   7      335.46      321.65     19.95 o 
   2  -1   7    14841.85    15564.03    245.13 o 
   3  -1   7     2961.10     3137.54     64.41 o 
   4  -1   7     3595.12     3304.14     82.36 o 
   5  -1   7        8.43        7.71      6.79 o 
   6  -1   7      736.89      615.26     27.62 o 
   7  -1   7      120.03      115.50     26.29 o 
   8  -1   7     2783.96     2867.68     96.71 o 
   9  -1   7       10.26        8.29     16.85 o 
  10  -1   7       46.72       64.79     22.01 o 
  11  -1   7       13.40        3.70     36.04 o 
 -12   0   7       11.29      -22.22     24.93 o 
 -11   0   7       30.08       16.54     30.61 o 
 -10   0   7       12.33       39.75     26.17 o 
  -9   0   7       16.39      -17.83     13.58 o 
  -8   0   7      865.29      825.29     38.16 o 
  -7   0   7      419.59      429.27     28.77 o 
  -6   0   7      854.74      875.77     34.77 o 
  -5   0   7      133.71      142.78     15.81 o 
  -4   0   7      775.98      856.63     44.93 o 
  -3   0   7     1207.10     1293.00     37.80 o 
  -2   0   7     8102.96     8627.54    141.52 o 
  -1   0   7     4535.25     4811.77     81.64 o 
   0   0   7     1112.84     1234.12     39.97 o 
   1   0   7     2709.95     2646.27     50.53 o 
   2   0   7      874.14      876.71     25.19 o 
   3   0   7     3139.11     3015.41     61.09 o 
   4   0   7      422.98      442.90     34.39 o 
   5   0   7     1247.26     1163.69     38.62 o 
   6   0   7     1116.91     1051.22    112.77 o 
   7   0   7      183.62      201.53     19.47 o 
   8   0   7       57.67       28.62     15.59 o 
   9   0   7      142.78      222.04     31.13 o 
  10   0   7      111.47      176.52     51.35 o 
  11   0   7       28.75       87.64     44.44 o 
 -11   1   7       14.68        2.47     29.38 o 
 -10   1   7       71.32       49.97     19.93 o 
  -9   1   7        0.64      -18.56     25.55 o 
  -8   1   7      401.49      399.30     35.82 o 
  -7   1   7        7.77      -18.41     12.37 o 
  -6   1   7     2462.04     2239.41     59.44 o 
  -5   1   7      598.54      622.14     28.34 o 
  -4   1   7     3510.26     3305.73     70.31 o 
  -3   1   7        8.95       12.34      6.10 o 
  -2   1   7     6437.57     6624.69    112.92 o 
  -1   1   7        5.31       11.58      3.16 o 
   0   1   7     3575.29     3523.22     61.84 o 
   1   1   7     2975.52     3389.60     61.91 o 
   2   1   7     3002.74     2869.12     56.28 o 
   3   1   7      469.29      392.84     18.46 o 
   4   1   7     5888.31     6103.05    110.42 o 
   5   1   7      114.66      140.93     20.08 o 
   6   1   7     1802.28     1796.17     49.42 o 
   7   1   7        0.15       -5.27      8.15 o 
   8   1   7     1224.87     1291.78     45.70 o 
   9   1   7      414.06      351.80     59.74 o 
  10   1   7      802.46      811.99     89.62 o 
  11   1   7       13.02       84.68     43.20 o 
  12   1   7        5.08       32.83     36.04 o 
 -11   2   7        1.50       15.07     16.97 o 
 -10   2   7       11.27       -3.90     16.59 o 
  -9   2   7       61.80       77.69     22.67 o 
  -8   2   7        7.06       30.74     16.57 o 
  -7   2   7      333.61      361.05     34.04 o 
  -6   2   7     1602.67     1572.82     55.30 o 
  -5   2   7     1134.03     1358.86     88.05 o 
  -4   2   7     4546.05     4641.45     92.39 o 
  -3   2   7       38.91        8.42      6.61 o 
  -2   2   7       76.04       95.67     10.39 o 
  -1   2   7       36.66       58.34      7.43 o 
   0   2   7     6657.58     6963.29    115.60 o 
   1   2   7      398.46      455.14     16.53 o 
   2   2   7      234.45      241.14     14.00 o 
   3   2   7     5957.13     5818.76    103.44 o 
   4   2   7      236.36      259.54     16.73 o 
   5   2   7      460.81      376.86     21.10 o 
   6   2   7      120.62      153.61     15.93 o 
   7   2   7     1413.58     1385.31     44.25 o 
   8   2   7      697.83      690.71     46.84 o 
   9   2   7      214.29      244.72     47.65 o 
  10   2   7        0.05       32.09     31.60 o 
  11   2   7      225.70      194.05     52.34 o 
  12   2   7       46.98       96.78     41.72 o 
 -11   3   7       21.35       36.30     32.22 o 
 -10   3   7       62.49       50.72     19.19 o 
  -9   3   7       42.14       73.41     21.57 o 
  -8   3   7       65.84       43.04     18.06 o 
  -7   3   7        3.36      -14.20     12.28 o 
  -6   3   7      689.42      694.22     59.74 o 
  -5   3   7      159.66      144.71     23.03 o 
  -4   3   7      635.03      519.05     25.72 o 
  -3   3   7     1704.43     1685.24     44.43 o 
  -2   3   7     5369.87     5287.59     98.10 o 
  -1   3   7      393.23      369.15     17.82 o 
   0   3   7     8162.03     8438.83    140.26 o 
   1   3   7     1309.57     1265.48     31.96 o 
   2   3   7     4188.26     4289.24    109.52 o 
   3   3   7     2809.23     2825.49     63.38 o 
   4   3   7     7075.30     7935.32    138.68 o 
   5   3   7     1077.48      910.91     31.35 o 
   6   3   7     1689.34     1855.86     49.74 o 
   7   3   7       15.39       25.37     14.34 o 
   8   3   7       54.47       87.41     21.05 o 
   9   3   7        4.93       21.27     16.13 o 
  10   3   7      263.57      360.50     41.69 o 
  11   3   7       68.56       67.64     41.48 o 
  12   3   7       80.86      191.33     54.07 o 
 -10   4   7      101.27      120.94     58.51 o 
  -9   4   7       53.06       28.44     19.18 o 
  -8   4   7      164.92      174.99     28.98 o 
  -7   4   7       46.82       62.90     29.50 o 
  -6   4   7       73.91       60.86     20.74 o 
  -5   4   7      194.21      207.75     25.55 o 
  -4   4   7     2458.51     2244.18     66.96 o 
  -3   4   7       63.23       85.98     12.19 o 
  -2   4   7       21.26       20.63      7.94 o 
  -1   4   7     1376.86     1163.53     37.59 o 
   0   4   7       29.82       46.22      7.70 o 
   1   4   7       19.48       30.34      7.79 o 
   2   4   7     2321.57     2346.90     51.86 o 
   3   4   7      331.37      271.21     21.04 o 
   4   4   7       56.09       66.95     13.72 o 
   5   4   7     1888.00     1707.26     56.31 o 
   6   4   7      658.46      605.41     47.28 o 
   7   4   7      316.23      222.38     68.63 o 
   8   4   7      102.05      149.07     37.40 o 
   9   4   7      878.53      968.79     61.34 o 
  10   4   7       52.21       61.65     22.37 o 
  11   4   7        9.67       30.75     22.42 o 
 -10   5   7       38.07       48.92     21.95 o 
  -9   5   7       12.74        5.28     18.15 o 
  -8   5   7       88.69      116.63     29.63 o 
  -7   5   7       41.03       71.32     22.18 o 
  -6   5   7       61.86       56.27     19.28 o 
  -5   5   7      123.26      207.65     39.25 o 
  -4   5   7        8.17       23.14     13.24 o 
  -3   5   7       89.84       78.02     12.42 o 
  -2   5   7     1094.99     1088.62     35.64 o 
  -1   5   7     8681.58     8795.74    153.79 o 
   0   5   7     4110.12     3980.34     80.32 o 
   1   5   7     2356.13     2218.69     66.51 o 
   2   5   7     1064.58     1019.74     32.02 o 
   3   5   7     1183.90     1039.75     32.56 o 
   4   5   7     2941.14     3140.93     68.06 o 
   5   5   7     2802.14     2557.67    112.08 o 
   6   5   7     1276.00     1420.61     60.72 o 
   7   5   7      948.99      823.47     51.63 o 
   8   5   7       42.07       97.97     34.32 o 
   9   5   7       42.74       56.98     21.87 o 
  10   5   7       71.23      100.28     27.70 o 
  11   5   7        3.93        8.68     19.40 o 
  -9   6   7       19.82       39.73     20.64 o 
  -8   6   7      306.49      330.23     42.14 o 
  -7   6   7       79.40      111.83     28.39 o 
  -6   6   7       32.21       18.07     15.85 o 
  -5   6   7      116.73      189.99     71.22 o 
  -4   6   7      151.39      155.74     36.54 o 
  -3   6   7       70.39       70.32     16.55 o 
  -2   6   7      785.65      766.46     53.69 o 
  -1   6   7      512.86      556.08     40.24 o 
   0   6   7      836.85      883.71     39.60 o 
   1   6   7      514.00      443.77     29.53 o 
   2   6   7        5.23        6.90      7.54 o 
   3   6   7       77.76       82.80     29.93 o 
   4   6   7      635.15      616.68     39.51 o 
   5   6   7      580.12      475.73     37.36 o 
   6   6   7       22.01       15.16     16.11 o 
   7   6   7      198.73      208.04     30.96 o 
   8   6   7       99.14      102.20     25.30 o 
   9   6   7      303.57      329.29     40.32 o 
  10   6   7       44.53       28.96     19.50 o 
  11   6   7      195.07      261.07     39.80 o 
  -9   7   7        1.62      -16.54     50.73 o 
  -8   7   7       36.89       20.31     20.33 o 
  -7   7   7        7.70       49.21     21.73 o 
  -6   7   7      217.21      223.10     36.04 o 
  -5   7   7      492.28      462.44     43.69 o 
  -4   7   7       25.53       22.71     15.99 o 
  -3   7   7       56.93       41.26     17.65 o 
  -2   7   7      343.91      382.60    109.24 o 
  -1   7   7      830.60      821.02     32.41 o 
   0   7   7     1165.08     1088.46     36.83 o 
   1   7   7     7955.65     7701.20    140.84 o 
   2   7   7     1442.25     1417.61     42.28 o 
   3   7   7      559.74      546.16     48.64 o 
   4   7   7       10.36        5.30     12.78 o 
   5   7   7     1031.43      915.63     52.16 o 
   6   7   7      404.73      520.95     51.23 o 
   7   7   7     1205.31      994.81     60.64 o 
   8   7   7       45.34       86.21     25.18 o 
   9   7   7      290.57      285.62     39.43 o 
  10   7   7        3.27       27.32     20.50 o 
  -8   8   7      108.61       79.68     24.59 o 
  -7   8   7       19.63       66.13     24.31 o 
  -6   8   7      158.39      210.17     33.87 o 
  -5   8   7        3.68       12.49     29.26 o 
  -4   8   7        2.75       -0.14     19.50 o 
  -3   8   7       14.82       14.42     15.79 o 
  -2   8   7       33.45       32.66     16.78 o 
  -1   8   7       11.32       -2.19     14.69 o 
   0   8   7      364.77      377.33     25.16 o 
   1   8   7      188.43      221.25     23.21 o 
   2   8   7      220.74      251.09     28.22 o 
   3   8   7      254.99      296.62     32.03 o 
   4   8   7      185.99      183.03     27.50 o 
   5   8   7      210.24      177.32     46.54 o 
   6   8   7       68.96       46.83     20.49 o 
   7   8   7      216.89      244.39     35.00 o 
   8   8   7        0.31       29.78     19.28 o 
   9   8   7       49.54       52.59     23.49 o 
  10   8   7        0.02       -0.50     17.67 o 
  -7   9   7        0.56       18.47     21.36 o 
  -6   9   7       32.64       34.19     22.59 o 
  -5   9   7       51.45       39.95     22.60 o 
  -4   9   7       12.93        3.32     16.69 o 
  -3   9   7     1202.98     1222.63     64.70 o 
  -2   9   7        0.31      -10.98     13.94 o 
  -1   9   7       15.55       10.07     13.97 o 
   0   9   7      519.40      509.59     38.99 o 
   1   9   7      197.63      184.24     25.39 o 
   2   9   7       78.91       66.48     20.12 o 
   3   9   7     1265.95     1377.56     61.79 o 
   4   9   7        7.08        5.13     15.16 o 
   5   9   7      145.35      139.46     42.83 o 
   6   9   7       26.61       75.36     22.30 o 
   7   9   7     1486.89     1364.78     74.85 o 
   8   9   7      191.76      256.37     39.86 o 
   9   9   7      347.83      397.67     48.90 o 
  -5  10   7       28.92       40.29     23.56 o 
  -4  10   7        3.87      -16.25     16.08 o 
  -3  10   7      191.63      231.78     34.30 o 
  -2  10   7        0.27       25.52     18.87 o 
  -1  10   7      103.53       90.42     23.02 o 
   0  10   7       71.93      101.47     33.33 o 
   2  10   7       82.47       70.07     21.46 o 
   3  10   7       23.37       22.40     17.72 o 
   4  10   7      220.99      221.17     32.72 o 
   5  10   7        3.88      -18.68     16.67 o 
   6  10   7      224.35      207.74     34.67 o 
   7  10   7       18.77       58.64     24.32 o 
   8  10   7       35.39       58.49     25.06 o 
  -4  11   7       12.86       44.18     25.43 o 
  -3  11   7       99.11       63.51     61.60 o 
  -2  11   7        0.75      -25.92     20.00 o 
  -1  11   7      325.21      332.05     55.55 o 
   0  11   7        3.15       12.84     21.73 o 
   1  11   7       16.53       18.27     28.64 o 
   2  11   7        6.71       28.64     29.87 o 
   3  11   7     1046.26     1084.84     64.93 o 
   4  11   7      311.45      306.99     39.68 o 
   5  11   7      447.92      472.32     49.21 o 
   6  11   7       21.28       34.18     29.13 o 
   7  11   7        4.01       -1.44     30.74 o 
  -1  12   7       34.05       67.15     30.12 o 
   0  12   7        0.13       -7.65     24.44 o 
   1  12   7        3.90       68.88     36.54 o 
   2  12   7        0.12        6.91     32.83 o 
   3  12   7       37.91       39.99     35.80 o 
   4  12   7        0.18       26.32     23.33 o 
  -4 -11   8        8.43       16.14     18.66 o 
  -3 -11   8       41.33       11.11     30.86 o 
  -2 -11   8        4.12       32.34     30.12 o 
   0 -11   8        8.00        5.43     26.42 o 
   1 -11   8       51.95       73.32     31.85 o 
  -7 -10   8      204.05      194.18     33.16 o 
  -6 -10   8        0.39      -30.55     20.37 o 
  -5 -10   8      252.03      297.54     37.58 o 
  -4 -10   8       78.29       88.73     27.65 o 
  -3 -10   8      434.39      478.29     77.52 o 
  -2 -10   8       51.74       45.43     31.60 o 
  -1 -10   8      413.61      433.52     60.49 o 
   0 -10   8        0.09        0.25     23.70 o 
   1 -10   8      371.82      412.51     43.53 o 
   2 -10   8       47.90       18.88     28.51 o 
   3 -10   8       16.22       56.91     25.00 o 
   4 -10   8      178.07      188.70     35.80 o 
  -8  -9   8        1.60        5.30     16.41 o 
  -7  -9   8      189.47      161.51     31.14 o 
  -6  -9   8       54.22       74.34     22.29 o 
  -5  -9   8        1.09       37.65     20.16 o 
  -4  -9   8      357.26      379.89     38.95 o 
  -3  -9   8       32.64       49.72     18.62 o 
  -2  -9   8       12.05       12.73     20.74 o 
  -1  -9   8        1.18        6.67     21.23 o 
   0  -9   8       46.48       55.59     19.12 o 
   1  -9   8       12.57       35.48     18.85 o 
   2  -9   8       13.24       17.55     18.50 o 
   3  -9   8      337.19      351.89     60.24 o 
   4  -9   8       15.65       28.67     24.07 o 
   5  -9   8        0.20        4.44     17.81 o 
  -9  -8   8      107.58      144.71     66.66 o 
  -8  -8   8       12.50       38.79     19.81 o 
  -7  -8   8      191.24      228.32     34.57 o 
  -6  -8   8       28.23       40.44     18.13 o 
  -5  -8   8      655.07      719.10     53.45 o 
  -4  -8   8      613.37      540.23     43.05 o 
  -3  -8   8      737.19      866.16     50.48 o 
  -2  -8   8       93.07       65.28     17.86 o 
  -1  -8   8       94.33       99.41     15.69 o 
   0  -8   8        8.72       18.27     14.19 o 
   1  -8   8      459.55      516.96     42.51 o 
   2  -8   8       12.62        4.72     14.82 o 
   3  -8   8      616.06      747.90     54.54 o 
   4  -8   8       38.30       47.43     28.76 o 
   5  -8   8       74.83       63.07     23.50 o 
   6  -8   8       24.71       13.07     21.37 o 
   7  -8   8       12.10       -1.53     19.61 o 
 -10  -7   8        3.21      -10.44     26.54 o 
  -9  -7   8       66.16      100.25     28.78 o 
  -8  -7   8      344.11      269.69     39.36 o 
  -7  -7   8      145.38      164.01     41.23 o 
  -6  -7   8        1.31       15.13     15.50 o 
  -5  -7   8      247.08      237.71     31.53 o 
  -4  -7   8      646.13      654.88     43.79 o 
  -3  -7   8        3.55       -2.61     23.33 o 
  -2  -7   8      589.26      545.46     29.27 o 
  -1  -7   8       99.60       63.05     12.85 o 
   0  -7   8      207.81      206.92     19.96 o 
   1  -7   8       80.98      100.85     21.04 o 
   2  -7   8      315.63      365.01     36.00 o 
   3  -7   8      215.94      265.70     36.04 o 
   4  -7   8      183.98      179.88     30.86 o 
   5  -7   8      188.38      192.83     33.45 o 
   6  -7   8       89.00       86.38     26.92 o 
   7  -7   8       31.69       38.66     25.18 o 
   8  -7   8       33.04       57.69     24.75 o 
 -10  -6   8       25.99       29.41     24.07 o 
  -9  -6   8       21.01       54.74     34.81 o 
  -8  -6   8      250.07      215.52     34.18 o 
  -7  -6   8      312.52      353.74     39.04 o 
  -6  -6   8       59.94       65.18     18.39 o 
  -5  -6   8      105.89      109.73     22.08 o 
  -4  -6   8        4.21       13.04     13.21 o 
  -3  -6   8      783.99      905.88     34.12 o 
  -2  -6   8     1265.96     1184.84     38.44 o 
  -1  -6   8      288.61      392.73     31.53 o 
   0  -6   8      396.99      394.06     24.69 o 
   1  -6   8      286.88      322.78     36.63 o 
   2  -6   8       41.57       50.40     16.31 o 
   3  -6   8     1059.85      884.70     82.70 o 
   4  -6   8       21.02       25.70     23.33 o 
   5  -6   8      377.07      313.41     37.25 o 
   6  -6   8       71.61       55.18     21.96 o 
   7  -6   8        0.86        2.22     22.47 o 
   8  -6   8       15.63       14.92     18.45 o 
   9  -6   8       18.41       41.86     24.06 o 
 -11  -5   8       95.41      108.46     30.90 o 
 -10  -5   8        4.66        7.26     21.73 o 
  -9  -5   8      611.80      739.22     57.98 o 
  -8  -5   8      123.88       86.03     24.95 o 
  -7  -5   8      231.63      209.83     30.28 o 
  -6  -5   8      330.09      303.95     34.11 o 
  -5  -5   8      835.14      753.77     44.30 o 
  -4  -5   8        7.70        2.24      7.38 o 
  -3  -5   8      677.22      652.07     27.93 o 
  -2  -5   8      716.86      615.42     26.52 o 
  -1  -5   8       36.30       32.90     11.51 o 
   0  -5   8     1431.58     1318.21     39.66 o 
   1  -5   8       49.94       59.16     10.97 o 
   2  -5   8     2454.87     2262.40    115.22 o 
   3  -5   8       38.40       40.76     15.79 o 
   4  -5   8     1106.90     1103.99     55.70 o 
   5  -5   8       49.64       67.73     22.47 o 
   6  -5   8       99.48      117.76     31.60 o 
   7  -5   8      101.34       77.90     42.34 o 
   8  -5   8       79.24      101.47     28.88 o 
   9  -5   8        3.01      -10.91     17.62 o 
 -11  -4   8       77.96      103.82     28.78 o 
 -10  -4   8      123.50      113.08     28.78 o 
  -9  -4   8       73.63       78.75     51.23 o 
  -8  -4   8      340.59      325.81     37.89 o 
  -7  -4   8       98.31      120.61     26.42 o 
  -6  -4   8     3214.81     3135.03     95.92 o 
  -5  -4   8      234.68      273.39     21.50 o 
  -4  -4   8      378.87      436.25     23.79 o 
  -3  -4   8       20.77       13.28      7.17 o 
  -2  -4   8     1241.07      961.30     30.71 o 
  -1  -4   8      360.91      458.48     23.51 o 
   0  -4   8     1799.23     1538.71     44.67 o 
   1  -4   8        0.88        1.80      7.87 o 
   2  -4   8      700.86      699.75     28.08 o 
   3  -4   8        1.50        0.40      6.40 o 
   4  -4   8      612.52      632.79     87.89 o 
   5  -4   8      135.81      102.82     22.22 o 
   6  -4   8       77.13       77.45     21.96 o 
   7  -4   8       86.93      134.27     26.98 o 
   8  -4   8       13.68       27.90     19.14 o 
   9  -4   8        6.24        8.39     26.66 o 
  10  -4   8       20.89       42.30     23.99 o 
 -11  -3   8       31.76       73.58     25.65 o 
 -10  -3   8       10.17       24.22     20.70 o 
  -9  -3   8      330.87      311.23     40.36 o 
  -8  -3   8        1.69      -20.28     13.52 o 
  -7  -3   8      347.48      333.94     34.33 o 
  -6  -3   8        0.99       27.45     10.97 o 
  -5  -3   8      825.82      899.17     34.05 o 
  -4  -3   8      536.55      537.18     27.01 o 
  -3  -3   8     1911.13     1777.96     44.38 o 
  -2  -3   8      514.57      556.43     22.02 o 
  -1  -3   8      303.61      225.39     19.72 o 
   0  -3   8     1995.66     2192.96     70.25 o 
   1  -3   8        5.58       -0.92      5.56 o 
   2  -3   8     1325.61     1273.75     36.61 o 
   3  -3   8      195.10      254.52     25.43 o 
   4  -3   8      152.17      138.46     19.44 o 
   5  -3   8       19.97       29.62     21.97 o 
   6  -3   8       42.59       38.73     18.19 o 
   7  -3   8       67.34       81.86     22.49 o 
   8  -3   8      453.60      399.78     43.07 o 
   9  -3   8        1.13        0.49     17.90 o 
  10  -3   8      154.09      121.39     29.31 o 
 -11  -2   8        2.12      -30.37     20.24 o 
 -10  -2   8      928.36      856.24     63.57 o 
  -9  -2   8       75.85      130.85     26.68 o 
  -8  -2   8      182.27      166.56     29.01 o 
  -7  -2   8       17.02       11.76     11.37 o 
  -6  -2   8     4164.44     3605.53     81.97 o 
  -5  -2   8     1496.19     1405.19     42.53 o 
  -4  -2   8     7828.75     7442.73    133.53 o 
  -3  -2   8       77.34       85.05     10.94 o 
  -2  -2   8     3214.10     3129.05     62.05 o 
  -1  -2   8      127.21      204.13     22.68 o 
   0  -2   8     7364.92     7361.32    124.51 o 
   1  -2   8      335.92      339.33     17.58 o 
   2  -2   8     4182.67     4242.32     81.45 o 
   3  -2   8     1772.77     1693.95     43.88 o 
   4  -2   8       17.54       32.43      9.41 o 
   5  -2   8     2365.12     2335.61     61.01 o 
   6  -2   8      472.91      446.27     65.79 o 
   7  -2   8       73.26       97.45     23.82 o 
   8  -2   8       83.27       71.94     22.17 o 
   9  -2   8       38.85       62.03     22.72 o 
  10  -2   8       63.61       67.55     30.12 o 
  11  -2   8       30.86       36.78     22.61 o 
 -11  -1   8        0.23        8.15     31.11 o 
 -10  -1   8       56.56       95.30     37.53 o 
  -9  -1   8       17.51       13.63     16.87 o 
  -8  -1   8      176.44      167.49     22.54 o 
  -7  -1   8      114.70      100.78     18.93 o 
  -6  -1   8        3.54        5.43      8.88 o 
  -5  -1   8      837.40      783.68     30.94 o 
  -4  -1   8       45.26       71.64     11.11 o 
  -3  -1   8      688.11      849.17     27.12 o 
  -2  -1   8      858.11      826.47     24.37 o 
  -1  -1   8      832.50      988.21     52.19 o 
   0  -1   8      836.67      928.51     28.28 o 
   1  -1   8      697.97      680.59     22.04 o 
   2  -1   8      146.17      148.57     12.70 o 
   3  -1   8      293.86      305.42     27.30 o 
   4  -1   8      371.64      339.60     20.11 o 
   5  -1   8     1375.69     1476.32     43.36 o 
   6  -1   8       15.49        2.94     13.10 o 
   7  -1   8       13.42       17.22     24.56 o 
   8  -1   8       71.14       50.45     19.69 o 
   9  -1   8        0.10       -0.14     29.87 o 
  10  -1   8       68.73       70.15     24.25 o 
  11  -1   8        0.76       -2.47     35.06 o 
 -11   0   8       64.22       44.69     34.32 o 
 -10   0   8      226.80      262.43     52.09 o 
  -9   0   8      466.70      433.63     38.59 o 
  -8   0   8     1735.21     1630.50     52.56 o 
  -7   0   8       69.16      105.98     16.30 o 
  -6   0   8     1085.21      937.73     37.11 o 
  -5   0   8       60.38      105.79     14.53 o 
  -4   0   8    10049.91     9382.00    162.20 o 
  -3   0   8     4814.80     5186.94     95.47 o 
  -2   0   8     4859.68     4402.76     79.43 o 
  -1   0   8      803.57      812.12     32.96 o 
   0   0   8     1818.08     1556.08     48.79 o 
   1   0   8      365.57      377.24     16.35 o 
   2   0   8     4793.77     4519.06     82.96 o 
   3   0   8       63.98       85.67     19.26 o 
   4   0   8     5789.16     5973.33    109.74 o 
   5   0   8      747.71      655.77     26.92 o 
   6   0   8      517.85      517.98     27.01 o 
   7   0   8      178.07      193.49     19.53 o 
   8   0   8      477.16      435.69     39.09 o 
   9   0   8      192.18      241.25     42.83 o 
  10   0   8       39.82       48.14     32.34 o 
  11   0   8      155.17      170.84     51.10 o 
 -11   1   8        0.71       -1.23     30.86 o 
 -10   1   8        3.91       31.09     18.68 o 
  -9   1   8       15.23       -2.23     15.06 o 
  -8   1   8      846.44      758.48     47.11 o 
  -7   1   8       82.35       87.13     15.86 o 
  -6   1   8       54.43       47.72     17.88 o 
  -5   1   8      920.36      808.65     32.05 o 
  -4   1   8      108.09      132.10     15.88 o 
  -3   1   8      468.35      516.37     21.72 o 
  -2   1   8      568.78      570.33     38.24 o 
  -1   1   8       88.20       62.20      6.05 o 
   0   1   8      998.67     1149.66     39.89 o 
   1   1   8        2.93        9.30      5.20 o 
   2   1   8     1454.39     1460.96     35.51 o 
   3   1   8       69.65       99.54     12.11 o 
   4   1   8      233.59      349.38     19.70 o 
   5   1   8      995.54     1036.39     51.50 o 
   6   1   8      534.37      468.16     25.93 o 
   7   1   8       82.59      110.23     15.69 o 
   8   1   8      197.26      283.14     36.54 o 
   9   1   8       86.64      119.49     39.25 o 
  10   1   8        9.05       22.22     33.08 o 
  11   1   8       44.08       97.52     45.18 o 
 -11   2   8       14.00       26.42     20.61 o 
 -10   2   8        8.70       13.52     18.56 o 
  -9   2   8       11.46       19.72     17.53 o 
  -8   2   8      191.43      190.44     28.85 o 
  -7   2   8       27.61       52.02     17.07 o 
  -6   2   8      593.44      543.58     30.16 o 
  -5   2   8       73.89       77.30     14.66 o 
  -4   2   8       20.66       10.57      7.74 o 
  -3   2   8      757.96      664.10     25.80 o 
  -2   2   8    16048.82    16060.13    254.29 o 
  -1   2   8     8418.24     9067.26    148.99 o 
   0   2   8     2644.00     2500.62     50.34 o 
   1   2   8     1187.28     1344.04     32.19 o 
   2   2   8     7596.89     7800.10    131.44 o 
   3   2   8     2393.26     2415.44     72.74 o 
   4   2   8     4820.05     4393.35     86.09 o 
   5   2   8      151.55      156.49     15.37 o 
   6   2   8     1355.02     1416.33     52.25 o 
   7   2   8      674.29      659.83     31.12 o 
   8   2   8      154.91      211.51     29.36 o 
   9   2   8       35.82       40.20     38.88 o 
  10   2   8       72.94      106.40     43.45 o 
  11   2   8      244.81      353.04     66.16 o 
 -11   3   8       13.15       45.06     49.25 o 
 -10   3   8      216.93      198.19     32.30 o 
  -9   3   8      113.70       89.04     24.76 o 
  -8   3   8       65.36      118.83     24.39 o 
  -7   3   8       51.39       78.65     19.17 o 
  -6   3   8     1517.32     1362.58    170.22 o 
  -5   3   8        7.66       11.26      8.80 o 
  -4   3   8     1570.66     1455.96     43.35 o 
  -3   3   8      901.79      905.12     58.15 o 
  -2   3   8      816.96      739.62     26.55 o 
  -1   3   8     3198.65     3336.37     67.32 o 
   0   3   8      256.88      271.21     15.22 o 
   1   3   8     6564.79     6875.26    141.83 o 
   2   3   8      351.79      403.21     20.18 o 
   3   3   8     3236.43     3468.41     70.56 o 
   4   3   8     1481.46     1463.65     50.94 o 
   5   3   8      359.96      414.73     22.78 o 
   6   3   8        2.46        5.64      7.42 o 
   7   3   8     1660.82     1804.91    131.34 o 
   8   3   8       42.97       57.49     19.19 o 
   9   3   8       18.07       30.69     24.69 o 
  10   3   8      418.53      507.77     57.89 o 
  11   3   8        2.37        9.13     30.37 o 
 -10   4   8       13.72      -14.13     17.07 o 
  -9   4   8       45.95       66.84     23.03 o 
  -8   4   8      123.63      185.51     34.07 o 
  -7   4   8       77.55       91.96     21.94 o 
  -6   4   8      756.03      877.01     50.17 o 
  -5   4   8     1283.78     1304.26     74.31 o 
  -4   4   8      615.75      663.00     30.59 o 
  -3   4   8      471.02      452.16     30.23 o 
  -2   4   8      216.06      192.28     17.70 o 
  -1   4   8     5856.04     5649.07    105.01 o 
   0   4   8     4408.36     4060.82     78.96 o 
   1   4   8     1508.66     1585.48     53.65 o 
   2   4   8        5.54        4.01      5.85 o 
   3   4   8      142.78      186.02     15.39 o 
   4   4   8     1633.22     1520.34     42.01 o 
   5   4   8      678.71      676.02     28.10 o 
   6   4   8      826.88      734.62     45.47 o 
   7   4   8      297.46      276.22     32.37 o 
   8   4   8        5.20       27.66     22.47 o 
   9   4   8       81.68       98.31     36.91 o 
  10   4   8      130.44      148.39     35.67 o 
  11   4   8       15.40       17.06     19.58 o 
 -10   5   8      215.77      224.08     35.71 o 
  -9   5   8        0.06        0.19     37.77 o 
  -8   5   8      507.54      527.34     48.14 o 
  -7   5   8       54.85       16.03     17.54 o 
  -6   5   8      223.64      306.85     34.29 o 
  -5   5   8       84.83       93.76     26.29 o 
  -4   5   8     1412.70     1412.20    106.28 o 
  -3   5   8      822.48      827.46     33.02 o 
  -2   5   8      657.13      739.54     46.12 o 
  -1   5   8     1535.02     1450.49     51.61 o 
   0   5   8     1954.78     1788.07     45.97 o 
   1   5   8     2410.00     2452.46     56.16 o 
   2   5   8       82.89      146.94     14.49 o 
   3   5   8     4910.53     5094.79     98.69 o 
   4   5   8       12.99       28.54      7.91 o 
   5   5   8       92.74      159.04     24.57 o 
   6   5   8     2180.67     2342.64    117.51 o 
   7   5   8      270.76      306.20     77.03 o 
   8   5   8       37.12       23.37     16.50 o 
   9   5   8     1356.24     1475.57     73.87 o 
  10   5   8        0.85        1.25     19.18 o 
  11   5   8       28.69       48.10     25.77 o 
  -9   6   8       72.87      114.82     28.80 o 
  -8   6   8      109.65       98.18     69.50 o 
  -7   6   8      595.17      641.74     52.90 o 
  -6   6   8      172.52      160.77     27.87 o 
  -5   6   8      839.15      851.32    144.92 o 
  -4   6   8      157.15      148.17     39.62 o 
  -3   6   8     1310.20     1343.02     75.79 o 
  -2   6   8       11.86       17.45     10.30 o 
  -1   6   8     1224.86     1117.62     49.35 o 
   0   6   8       77.68       79.20     11.82 o 
   1   6   8     2392.87     2348.19    113.81 o 
   2   6   8      408.43      352.12     22.22 o 
   3   6   8      282.13      276.94     22.01 o 
   4   6   8       24.44       15.19     13.68 o 
   5   6   8      118.07      130.48     31.85 o 
   6   6   8        9.76       -6.15     12.52 o 
   7   6   8      470.44      455.10     42.19 o 
   8   6   8        1.11       15.13     27.03 o 
   9   6   8      159.98      154.45     32.59 o 
  10   6   8        0.11        9.87     18.36 o 
  11   6   8        0.13       -5.49     19.63 o 
  -8   7   8      179.84      198.62     76.66 o 
  -7   7   8       21.58       58.76     21.53 o 
  -6   7   8       72.99      102.96     32.96 o 
  -5   7   8       24.43       41.50     33.95 o 
  -4   7   8      712.11      622.19     45.74 o 
  -3   7   8      129.02      141.28     24.32 o 
  -2   7   8      525.19      464.55     36.40 o 
  -1   7   8      694.06      653.97     29.62 o 
   0   7   8      777.80      770.06     58.03 o 
   1   7   8        1.31       12.21     10.39 o 
   2   7   8     1169.52     1208.28     64.02 o 
   3   7   8      469.81      475.92     35.85 o 
   4   7   8       15.78       -5.22     12.75 o 
   5   7   8     1935.28     2190.09     78.97 o 
   6   7   8       12.35        3.61     25.68 o 
   7   7   8      136.93      181.41     30.83 o 
   8   7   8      175.94      242.78     35.52 o 
   9   7   8      523.51      524.13     52.05 o 
  10   7   8       33.87       16.67     21.17 o 
  -7   8   8      121.09      165.81     37.03 o 
  -6   8   8      155.68      116.43     28.10 o 
  -5   8   8     1671.33     1705.21     77.14 o 
  -4   8   8        2.80        7.91     16.80 o 
  -3   8   8     1241.87     1321.83    113.19 o 
  -2   8   8       33.12       36.84     19.50 o 
  -1   8   8      876.76      919.39     48.63 o 
   0   8   8      192.94      204.25     19.97 o 
   1   8   8     1238.11     1146.01     67.15 o 
   2   8   8      408.90      315.15     32.59 o 
   3   8   8      676.94      702.98     44.69 o 
   4   8   8       30.18       18.72     16.78 o 
   5   8   8      479.92      496.34     61.72 o 
   6   8   8       86.57       76.57     21.92 o 
   7   8   8      129.86      115.27     25.45 o 
   8   8   8       29.19       63.69     27.03 o 
   9   8   8       93.06      137.82     31.02 o 
  10   8   8        0.06      -12.11     17.85 o 
  -6   9   8       52.35       59.68     24.73 o 
  -5   9   8       21.79       34.22     21.79 o 
  -4   9   8        6.49       -9.50     16.69 o 
  -3   9   8        1.54        3.72     16.40 o 
  -2   9   8      130.51      155.51     32.46 o 
  -1   9   8       12.34       13.76     14.27 o 
   0   9   8       12.35       17.15     13.50 o 
   1   9   8       23.55       49.38     20.98 o 
   2   9   8      366.14      360.43     82.46 o 
   3   9   8       23.50       29.86     20.12 o 
   4   9   8       22.33       39.40     17.38 o 
   5   9   8      157.34      199.59     60.36 o 
   6   9   8      128.31       88.36     25.45 o 
   7   9   8      153.22      206.11     34.13 o 
   8   9   8      126.76      154.49     39.50 o 
   9   9   8        0.21       36.28     22.52 o 
  -5  10   8      113.15      102.13     28.22 o 
  -4  10   8       46.84       57.31     23.22 o 
  -3  10   8     1255.59     1364.13    138.99 o 
  -2  10   8       61.32       63.78     21.02 o 
  -1  10   8      857.73      837.50     53.00 o 
   0  10   8      296.35      280.21     46.91 o 
   1  10   8      704.83      697.43     66.41 o 
   2  10   8      405.84      326.21     35.58 o 
   3  10   8      719.96      829.74     54.55 o 
   4  10   8       13.39       47.63     20.74 o 
   5  10   8      361.84      406.84     44.07 o 
   6  10   8        9.77       26.22     19.36 o 
   7  10   8      309.02      376.21     45.96 o 
   8  10   8       33.69       23.35     21.09 o 
  -3  11   8        3.65      -10.86     32.83 o 
  -2  11   8        2.74       -0.49     21.73 o 
  -1  11   8        0.22        3.95     20.98 o 
   0  11   8       37.11       33.08     24.19 o 
   1  11   8        0.72       12.59     27.90 o 
   2  11   8       39.14       39.99     31.35 o 
   3  11   8        0.39      -19.89     16.73 o 
   4  11   8       23.98       54.89     22.64 o 
   5  11   8        6.99       34.18     23.21 o 
   6  11   8        5.23      -15.69     24.44 o 
  -1  12   8      168.63      246.63     49.38 o 
   0  12   8       24.33       16.05     22.71 o 
   1  12   8       49.44      138.99     44.69 o 
   2  12   8       64.14       70.85     37.53 o 
   3  12   8      265.46      348.84     65.42 o 
   4  12   8       67.31       51.17     26.32 o 
  -4 -11   9       96.33       73.57     23.57 o 
  -3 -11   9       66.15        9.63     26.91 o 
  -2 -11   9      381.97      405.87     60.49 o 
   0 -11   9      101.93      142.70     41.48 o 
  -6 -10   9       74.60      132.00     28.89 o 
  -5 -10   9       20.30       15.66     19.07 o 
  -4 -10   9        0.19       -0.96     17.83 o 
  -3 -10   9        0.22       12.57     21.11 o 
  -2 -10   9      331.17      469.81     61.72 o 
  -1 -10   9        7.76       -6.17     22.96 o 
   0 -10   9        3.70       18.02     25.68 o 
   1 -10   9      410.50      478.42     47.37 o 
   2 -10   9       15.66       43.12     22.87 o 
   3 -10   9       32.36       -3.79     17.75 o 
  -8  -9   9       26.73       51.73     22.00 o 
  -7  -9   9       46.43       24.15     19.91 o 
  -6  -9   9      512.93      481.19     48.14 o 
  -5  -9   9      345.57      351.37     40.56 o 
  -4  -9   9      824.91      908.79     56.83 o 
  -3  -9   9      295.24      292.19     35.43 o 
  -2  -9   9      853.70      790.75     50.37 o 
  -1  -9   9      620.63      641.39     67.64 o 
   0  -9   9      584.95      545.95     44.59 o 
   1  -9   9      158.73      183.93     29.06 o 
   2  -9   9      344.32      332.67     38.31 o 
   3  -9   9        0.46       25.66     19.01 o 
   4  -9   9       68.94       44.71     22.90 o 
   5  -9   9        0.15       12.42     20.04 o 
  -9  -8   9       64.97      101.03     28.44 o 
  -8  -8   9        8.39       37.16     20.94 o 
  -7  -8   9      132.93      129.16     27.77 o 
  -6  -8   9      321.89      371.23     41.54 o 
  -5  -8   9        4.03       37.62     16.79 o 
  -4  -8   9       47.51       80.58     23.08 o 
  -3  -8   9      726.03      784.82     48.36 o 
  -2  -8   9        0.60        4.62     13.70 o 
  -1  -8   9        1.32       -1.47      8.73 o 
   0  -8   9      803.56      894.31     51.13 o 
   1  -8   9       61.27       76.19     20.91 o 
   2  -8   9        7.08        5.18     14.44 o 
   3  -8   9     1225.14     1335.31     68.57 o 
   4  -8   9       73.22       86.54     24.35 o 
   5  -8   9       77.70       91.10     26.40 o 
   6  -8   9       71.68       71.99     47.28 o 
 -10  -7   9       11.50       21.69     22.42 o 
  -9  -7   9       20.72      -27.03     18.02 o 
  -8  -7   9      196.32      203.94     35.23 o 
  -7  -7   9      588.10      499.07     46.55 o 
  -6  -7   9      278.44      369.20     40.86 o 
  -5  -7   9      580.31      498.13     41.75 o 
  -4  -7   9      517.59      549.01     48.02 o 
  -3  -7   9      891.55      854.52     47.70 o 
  -2  -7   9     1077.50      989.88     50.77 o 
  -1  -7   9     1326.45     1238.91     43.11 o 
   0  -7   9      684.88      640.09     39.73 o 
   1  -7   9      811.92      826.83     56.91 o 
   2  -7   9      858.02      902.49     53.85 o 
   3  -7   9      565.85      698.15     50.07 o 
   4  -7   9      530.04      547.22     47.48 o 
   5  -7   9       57.59       93.42     24.68 o 
   6  -7   9       43.38       43.31     22.14 o 
   7  -7   9      126.76      174.60     34.38 o 
 -10  -6   9      200.35      227.78     37.79 o 
  -9  -6   9        0.06       15.41     20.64 o 
  -8  -6   9      625.14      704.51     55.38 o 
  -7  -6   9      763.30      813.41     55.04 o 
  -6  -6   9       47.24       53.04     20.16 o 
  -5  -6   9      212.47      153.65     44.93 o 
  -4  -6   9      842.46      852.50     80.73 o 
  -3  -6   9      425.85      441.29     25.94 o 
  -2  -6   9       75.28       89.45     13.60 o 
  -1  -6   9     2055.39     2142.00     56.60 o 
   0  -6   9      161.45      179.88     17.95 o 
   1  -6   9       48.40       34.05     10.14 o 
   2  -6   9      538.48      529.49     80.98 o 
   3  -6   9     1169.60     1195.60     56.29 o 
   4  -6   9        0.34       19.71     38.64 o 
   5  -6   9     1168.88     1191.61     66.51 o 
   6  -6   9      437.31      482.73     48.56 o 
   7  -6   9      136.69      129.91     31.35 o 
   8  -6   9       22.76       23.34     29.50 o 
 -11  -5   9      130.03      193.66     37.03 o 
 -10  -5   9        8.69       17.25     51.23 o 
  -9  -5   9       61.90      103.88     29.01 o 
  -8  -5   9      358.17      312.47     47.52 o 
  -7  -5   9      232.19      278.14     35.23 o 
  -6  -5   9        5.43       -1.31     14.97 o 
  -5  -5   9     1879.44     1742.13     65.79 o 
  -4  -5   9        2.77        5.49      8.00 o 
  -3  -5   9      689.77      733.29     30.00 o 
  -2  -5   9      218.74      193.72     17.39 o 
  -1  -5   9     4141.00     4186.70     92.61 o 
   0  -5   9     1033.32      979.35     34.13 o 
   1  -5   9     4024.38     4041.65     85.74 o 
   2  -5   9      470.82      466.70     25.86 o 
   3  -5   9     3769.87     3462.67    211.58 o 
   4  -5   9     2008.66     1926.33     73.86 o 
   5  -5   9     1462.44     1311.93    129.36 o 
   6  -5   9       54.79       20.69     18.91 o 
   7  -5   9      181.11      159.69     31.49 o 
   8  -5   9       11.02       10.10     24.44 o 
   9  -5   9      111.79      145.85     42.71 o 
 -11  -4   9        0.04       -8.50     49.62 o 
 -10  -4   9       84.09      159.52     32.26 o 
  -9  -4   9        2.38       -0.51     18.12 o 
  -8  -4   9      570.56      784.96     54.38 o 
  -7  -4   9      225.86      156.79     27.95 o 
  -6  -4   9     1074.92     1050.98    123.93 o 
  -5  -4   9      722.90      798.58     33.88 o 
  -4  -4   9     1898.20     1889.60     50.68 o 
  -3  -4   9       13.18       12.33      8.10 o 
  -2  -4   9      541.08      607.15     24.90 o 
  -1  -4   9     3698.56     3951.87     80.32 o 
   0  -4   9      870.00      806.88     57.97 o 
   1  -4   9     3507.72     3398.53     73.14 o 
   2  -4   9      186.02      222.91     18.51 o 
   3  -4   9     1019.80     1040.80     35.48 o 
   4  -4   9        8.34       16.91     14.03 o 
   5  -4   9     3009.82     3078.10     98.54 o 
   6  -4   9      223.18      307.39     61.47 o 
   7  -4   9     1138.19     1064.36     63.88 o 
   8  -4   9      274.29      246.87     37.85 o 
   9  -4   9       46.25       61.86     23.79 o 
  10  -4   9       12.65       24.47     23.02 o 
 -11  -3   9       63.26       26.43     24.37 o 
 -10  -3   9       30.92        3.18     19.82 o 
  -9  -3   9      735.76      903.83     59.42 o 
  -8  -3   9        3.27       17.29     18.68 o 
  -7  -3   9      495.21      590.78     52.83 o 
  -6  -3   9      410.33      343.84     25.51 o 
  -5  -3   9     3628.07     3813.57     83.49 o 
  -4  -3   9       27.44       35.92     10.06 o 
  -3  -3   9     5245.16     5119.19     97.25 o 
  -2  -3   9      335.18      419.94     20.48 o 
  -1  -3   9     5584.54     5641.76    102.90 o 
   0  -3   9     1742.12     1741.06     43.45 o 
   1  -3   9    10718.61    11035.18    184.71 o 
   2  -3   9       33.18       31.26      8.89 o 
   3  -3   9     2293.69     2205.65     55.15 o 
   4  -3   9      239.72      287.50     20.76 o 
   5  -3   9     3766.72     3556.14    126.90 o 
   6  -3   9      589.61      588.81     44.52 o 
   7  -3   9     1866.50     1794.78     93.07 o 
   8  -3   9       20.87        6.24     18.72 o 
   9  -3   9      146.36      137.50     30.48 o 
  10  -3   9       38.26       40.54     24.15 o 
 -11  -2   9       43.71       -6.67     29.63 o 
 -10  -2   9        3.75      -26.01     17.34 o 
  -9  -2   9      107.41       77.51     38.64 o 
  -8  -2   9       92.52      191.05     28.55 o 
  -7  -2   9      256.61      256.85     32.08 o 
  -6  -2   9      416.57      515.78     36.38 o 
  -5  -2   9      313.09      342.61     25.62 o 
  -4  -2   9      562.54      588.45     26.31 o 
  -3  -2   9      334.37      312.38     18.52 o 
  -2  -2   9     1303.08     1330.88     57.95 o 
  -1  -2   9        7.89       24.28      6.53 o 
   0  -2   9      156.08      193.44     13.33 o 
   1  -2   9     2137.21     2067.65     47.63 o 
   2  -2   9       10.33       20.59      8.31 o 
   3  -2   9     1673.39     1839.25     95.55 o 
   4  -2   9       73.98      109.12     14.57 o 
   5  -2   9      198.91      168.80     23.90 o 
   6  -2   9      441.69      364.90     58.88 o 
   7  -2   9     2115.26     2176.63     81.34 o 
   8  -2   9      159.28      190.98     30.86 o 
   9  -2   9      524.34      655.80     54.27 o 
  10  -2   9        3.09       -1.06     24.32 o 
  11  -2   9       49.31       71.17     57.28 o 
 -11  -1   9       85.37       92.58     39.50 o 
 -10  -1   9      307.48      274.28     53.33 o 
  -9  -1   9      562.22      642.93     62.83 o 
  -8  -1   9      114.96       83.21     17.74 o 
  -7  -1   9     1601.24     1497.81     49.86 o 
  -6  -1   9       80.57      100.13     15.54 o 
  -5  -1   9     3796.30     3877.91     83.56 o 
  -4  -1   9      428.67      458.86     23.69 o 
  -3  -1   9    16359.93    16633.23    265.51 o 
  -2  -1   9      106.26      102.85     12.72 o 
  -1  -1   9    12170.85    13068.91    207.13 o 
   0  -1   9      189.54      191.48     10.99 o 
   1  -1   9     9508.10     9527.96    165.69 o 
   2  -1   9      253.13      237.74     15.58 o 
   3  -1   9     7431.03     7018.14    128.11 o 
   4  -1   9      134.52      130.59     18.85 o 
   5  -1   9     1272.13     1007.99     35.28 o 
   6  -1   9      263.82      240.12     20.96 o 
   7  -1   9     2482.65     2474.00     85.05 o 
   8  -1   9       89.40       82.12     21.23 o 
   9  -1   9      514.20      534.30     46.59 o 
  10  -1   9      197.08      256.71     37.38 o 
  11  -1   9      162.06      209.85     60.49 o 
 -11   0   9       22.93       48.88     31.85 o 
 -10   0   9       99.85       89.12     33.82 o 
  -9   0   9      456.40      393.85     92.58 o 
  -8   0   9      122.00       92.52     18.44 o 
  -7   0   9      866.61      803.09     38.51 o 
  -6   0   9        0.96       -5.17      8.75 o 
  -5   0   9       20.33       43.65     10.87 o 
  -4   0   9       70.13       64.79     12.01 o 
  -3   0   9     3059.36     3024.95     63.39 o 
  -2   0   9      629.41      681.69     21.19 o 
  -1   0   9     2600.55     2522.37     70.79 o 
   0   0   9      564.06      624.94     29.48 o 
   1   0   9      683.87      719.22     21.61 o 
   2   0   9      611.12      530.84     21.00 o 
   3   0   9     1122.85     1288.02     42.14 o 
   4   0   9     1568.73     1453.60     50.10 o 
   5   0   9      651.16      699.70     29.26 o 
   6   0   9       40.53       36.20     10.38 o 
   7   0   9       61.74       60.05     18.78 o 
   8   0   9      618.00      613.98     44.81 o 
   9   0   9      232.86      313.59     40.36 o 
  10   0   9      207.38      165.16     49.62 o 
  11   0   9      141.41      186.89     52.83 o 
 -11   1   9      212.75      280.45     54.56 o 
 -10   1   9      204.90      256.16     34.09 o 
  -9   1   9       66.78       74.19     21.26 o 
  -8   1   9       45.76       42.18     15.96 o 
  -7   1   9     2237.16     2239.97     64.93 o 
  -6   1   9      514.34      457.62     28.67 o 
  -5   1   9     4347.73     4372.67     92.11 o 
  -4   1   9      101.65      111.71     13.23 o 
  -3   1   9     8027.98     8358.95    144.76 o 
  -2   1   9     1185.07     1162.09     30.61 o 
  -1   1   9    11944.98    11733.43    375.38 o 
   0   1   9        7.24        3.65      7.26 o 
   1   1   9    14737.32    15414.76    242.37 o 
   2   1   9       23.96       17.03      6.50 o 
   3   1   9     6735.52     6221.36    130.75 o 
   4   1   9      855.62      967.89     31.68 o 
   5   1   9     3829.78     3423.28     75.02 o 
   6   1   9      762.09      739.83     31.24 o 
   7   1   9      713.03      735.18     33.78 o 
   8   1   9       45.74       49.33     14.12 o 
   9   1   9     1186.91     1101.08     94.55 o 
  10   1   9        1.03       21.73     29.13 o 
  11   1   9      135.21      115.29     45.18 o 
 -11   2   9      383.77      409.08     45.24 o 
 -10   2   9        3.28        8.32     17.16 o 
  -9   2   9       41.75       43.05     24.56 o 
  -8   2   9      662.12      651.88     95.91 o 
  -7   2   9      222.04      190.23     27.96 o 
  -6   2   9       74.52       63.62     13.77 o 
  -5   2   9     1967.48     1904.25     53.05 o 
  -4   2   9      407.95      375.83     24.77 o 
  -3   2   9       44.66       42.64      8.70 o 
  -2   2   9     2220.89     2242.65     57.84 o 
  -1   2   9     4072.18     4087.57     75.88 o 
   0   2   9     3215.99     3532.22     65.91 o 
   1   2   9      988.31      911.25     26.14 o 
   2   2   9     1724.39     1612.61     43.35 o 
   3   2   9     1041.24     1103.55     32.67 o 
   4   2   9      868.48      713.44     27.30 o 
   5   2   9      165.60      117.22     14.35 o 
   6   2   9      719.01      653.39     48.74 o 
   7   2   9        0.09        1.39      8.89 o 
   8   2   9      355.51      297.08     45.80 o 
   9   2   9       29.02       40.51     18.77 o 
  10   2   9      504.60      383.90     66.90 o 
  11   2   9       72.17       39.01     37.53 o 
 -11   3   9        0.06       17.73     18.98 o 
 -10   3   9        7.48        6.60     22.84 o 
  -9   3   9      109.67       99.58     26.54 o 
  -8   3   9      469.11      409.11     39.53 o 
  -7   3   9      113.44      105.77     21.46 o 
  -6   3   9       14.14       34.36     16.91 o 
  -5   3   9      587.92      542.14     36.95 o 
  -4   3   9     1465.02     1354.84     42.43 o 
  -3   3   9     1371.17     1296.00     38.67 o 
  -2   3   9       42.74       55.77      9.18 o 
  -1   3   9     7494.55     7849.99    135.43 o 
   0   3   9     1653.53     1617.20     39.24 o 
   1   3   9    11423.66    12167.66    196.98 o 
   2   3   9     3949.25     4038.14     78.13 o 
   3   3   9    10055.82    10410.61    174.94 o 
   4   3   9     2688.81     2859.97     64.48 o 
   5   3   9     7587.93     7550.72    138.38 o 
   6   3   9     1049.82     1149.31     38.98 o 
   7   3   9      475.64      496.86     40.86 o 
   8   3   9      182.59      198.43     29.91 o 
   9   3   9      302.57      337.38     39.44 o 
  10   3   9        1.47       41.39     20.78 o 
  11   3   9      232.30      303.17     63.94 o 
 -10   4   9        6.64       35.36     20.51 o 
  -9   4   9      678.80      667.57     54.28 o 
  -8   4   9        1.03      -12.73     15.35 o 
  -7   4   9      145.15       99.68     37.28 o 
  -6   4   9       92.86      154.38     39.75 o 
  -5   4   9      991.98      891.30     48.88 o 
  -4   4   9       72.18      127.00     16.23 o 
  -3   4   9     1228.45     1178.26     38.38 o 
  -2   4   9     4653.22     4431.59     89.35 o 
  -1   4   9      263.89      235.06     17.09 o 
   0   4   9     4806.01     4700.13     89.65 o 
   1   4   9     2678.95     2383.72     53.30 o 
   2   4   9     1369.43     1236.66     56.20 o 
   3   4   9       30.64       48.99     11.43 o 
   4   4   9     4006.67     3894.19    114.44 o 
   5   4   9      264.99      318.75     21.83 o 
   6   4   9      913.58      863.38     48.79 o 
   7   4   9      191.76      169.25     26.87 o 
   8   4   9     1267.85     1298.87     65.24 o 
   9   4   9       90.37       53.11     21.72 o 
  10   4   9      301.70      298.32     76.78 o 
  11   4   9       44.37       50.02     36.17 o 
 -10   5   9       21.22       16.55     22.34 o 
  -9   5   9        1.81      -14.96     17.33 o 
  -8   5   9       11.26       35.57     19.61 o 
  -7   5   9       48.72       68.32     21.56 o 
  -6   5   9       45.81       15.52     14.44 o 
  -5   5   9       31.83       37.36     16.29 o 
  -4   5   9      247.32      273.83     30.76 o 
  -3   5   9      830.55      750.38     32.43 o 
  -2   5   9     2915.78     2881.45     68.20 o 
  -1   5   9      803.88      683.27     28.27 o 
   0   5   9      428.09      354.85     20.93 o 
   1   5   9     3099.82     3098.61     76.53 o 
   2   5   9     3193.40     3175.44     68.90 o 
   3   5   9     2769.63     2638.04     65.38 o 
   4   5   9     1834.66     1782.19     66.10 o 
   5   5   9     2432.70     2235.73     75.72 o 
   6   5   9     1723.49     1808.73     70.31 o 
   7   5   9      798.70      789.06    207.75 o 
   8   5   9      289.30      352.15     39.25 o 
   9   5   9       66.96       86.99     26.05 o 
  10   5   9        2.59       11.24     19.39 o 
  11   5   9      168.24      193.24     36.26 o 
  -9   6   9      177.98      227.80     83.32 o 
  -8   6   9      105.94      175.27     32.28 o 
  -7   6   9      266.11      318.74     38.75 o 
  -6   6   9        7.91      -15.90     17.28 o 
  -5   6   9      186.42      177.23     27.75 o 
  -4   6   9      134.38      174.06     25.74 o 
  -3   6   9     3270.68     3223.50    128.87 o 
  -2   6   9      161.82      211.56     19.93 o 
  -1   6   9      325.07      248.77     28.02 o 
   0   6   9     2500.51     2329.22     58.62 o 
   1   6   9      138.79      197.16     18.15 o 
   2   6   9      331.60      264.22     20.68 o 
   3   6   9     1594.54     1402.99     42.52 o 
   4   6   9      887.00      743.01     42.87 o 
   5   6   9      145.52      157.39     37.77 o 
   6   6   9     2145.64     1828.64     72.77 o 
   7   6   9       65.87       33.28     24.93 o 
   8   6   9     1031.46     1067.36     65.38 o 
   9   6   9       35.64       21.20     19.76 o 
  10   6   9      406.48      429.05     66.66 o 
  11   6   9       17.63       37.38     24.36 o 
  -8   7   9       64.60      110.86     28.56 o 
  -7   7   9        0.14       23.68     19.73 o 
  -6   7   9      294.28      332.40     58.76 o 
  -5   7   9        8.30       15.15     16.99 o 
  -4   7   9       63.37       64.52     20.52 o 
  -3   7   9       19.07       22.82     15.42 o 
  -2   7   9      926.06      988.11     47.69 o 
  -1   7   9      403.34      396.20     29.81 o 
   0   7   9     2336.60     2256.93     59.93 o 
   1   7   9      336.96      279.92     22.43 o 
   2   7   9      766.27      817.95     34.31 o 
   3   7   9       31.76       42.39     16.30 o 
   4   7   9      960.80      949.60     74.56 o 
   5   7   9       66.26       30.65     17.08 o 
   6   7   9     1096.94     1106.90    180.59 o 
   7   7   9      364.18      393.02     42.32 o 
   8   7   9      592.33      586.61     98.38 o 
   9   7   9      154.69      104.03     27.81 o 
  10   7   9       71.64      112.45     29.84 o 
  -7   8   9       71.65       96.43     39.62 o 
  -6   8   9      270.59      268.03     37.42 o 
  -5   8   9      209.76      190.37     32.37 o 
  -4   8   9      175.42      196.43     30.72 o 
  -3   8   9      351.11      298.09     34.53 o 
  -2   8   9       50.08       68.33     25.18 o 
  -1   8   9     2065.58     1866.43     80.07 o 
   0   8   9      249.65      262.34     22.38 o 
   1   8   9       58.78       66.19     13.95 o 
   2   8   9      641.17      552.00     39.25 o 
   3   8   9      100.04       97.17     22.50 o 
   4   8   9      273.91      279.49     32.88 o 
   5   8   9       22.37       28.52     17.60 o 
   6   8   9     1036.79     1018.05     61.17 o 
   7   8   9       43.05       43.64     23.36 o 
   8   8   9      556.76      421.52     46.76 o 
   9   8   9       26.23       54.59     24.38 o 
  10   8   9      143.48      129.75     30.96 o 
  -6   9   9      129.87      117.32     28.75 o 
  -5   9   9       12.23       11.77     19.51 o 
  -4   9   9      547.75      625.11     92.21 o 
  -3   9   9      109.43       73.60     25.80 o 
  -2   9   9      572.68      601.74     46.22 o 
  -1   9   9       13.77       12.71     13.70 o 
   0   9   9      447.36      460.08     29.94 o 
   1   9   9       49.09       62.51     18.24 o 
   2   9   9     1094.75     1129.93     55.25 o 
   3   9   9        7.05       -5.72     15.48 o 
   4   9   9      192.64      225.29     30.70 o 
   5   9   9        3.62        4.48     16.59 o 
   6   9   9      816.52      927.29     98.38 o 
   7   9   9       51.84       39.95     23.28 o 
   8   9   9      476.00      503.35     52.78 o 
   9   9   9       81.05       90.64     33.58 o 
  -5  10   9       36.23       36.62     22.67 o 
  -4  10   9       67.29       57.78     30.00 o 
  -3  10   9        2.37        4.44     17.11 o 
  -2  10   9       17.22       22.74     17.16 o 
  -1  10   9        4.26       -0.63     16.08 o 
   0  10   9      297.59      376.98     51.84 o 
   1  10   9       70.87       47.77     17.85 o 
   2  10   9       22.53       39.40     18.74 o 
   3  10   9       98.82      101.83     25.02 o 
   4  10   9       90.93       67.57     32.83 o 
   5  10   9       87.26       64.98     22.69 o 
   6  10   9        2.49       14.35     28.14 o 
   7  10   9       21.12       10.20     28.14 o 
   8  10   9      179.11      186.58     33.93 o 
  -3  11   9        9.95       24.24     18.73 o 
  -2  11   9      160.55      185.65     43.45 o 
  -1  11   9       76.43       49.13     28.39 o 
   0  11   9      164.13      158.50     39.01 o 
   1  11   9       23.54       22.47     27.40 o 
   2  11   9      722.16      759.15     77.27 o 
   3  11   9      569.89      619.67     62.58 o 
   4  11   9      984.01     1078.18     83.32 o 
   5  11   9       33.17       43.98     22.72 o 
   6  11   9       66.88      122.68     32.46 o 
   1  12   9        7.46        0.00     29.63 o 
   2  12   9      176.58      202.93     51.35 o 
   3  12   9        2.78       -5.18     34.07 o 
  -2 -11  10       15.65       17.03     30.37 o 
  -6 -10  10       49.20       91.29     24.00 o 
  -5 -10  10       55.11       33.98     24.56 o 
  -4 -10  10      107.93      142.84     28.18 o 
  -3 -10  10       49.62       58.06     42.09 o 
  -2 -10  10      310.62      266.38     47.65 o 
   0 -10  10       56.34       32.09     30.61 o 
   1 -10  10        8.42       40.11     18.44 o 
   2 -10  10       63.77      102.82     64.31 o 
   3 -10  10        4.48        1.08     19.22 o 
  -7  -9  10       10.65       22.55     18.98 o 
  -6  -9  10       92.92       96.54     24.39 o 
  -5  -9  10      406.85      327.20     39.97 o 
  -4  -9  10       12.12       30.19     17.97 o 
  -3  -9  10       63.82       70.60     20.38 o 
  -2  -9  10       76.41       73.33     19.69 o 
  -1  -9  10       88.70      108.38     32.34 o 
   0  -9  10        3.79       -3.36     15.43 o 
   1  -9  10      516.55      564.05     47.46 o 
   2  -9  10       27.46       22.00     17.89 o 
   3  -9  10       15.52       40.75     39.75 o 
   4  -9  10        9.78       32.96     19.93 o 
   5  -9  10       24.87       41.90     22.69 o 
  -8  -8  10        9.00       15.27     19.16 o 
  -7  -8  10        0.38      -25.55     17.03 o 
  -6  -8  10      133.16       90.30     22.42 o 
  -5  -8  10       22.64       19.94     18.06 o 
  -4  -8  10       85.63       90.28     78.75 o 
  -3  -8  10        0.12      -18.57     12.68 o 
  -2  -8  10       73.32       53.84     17.62 o 
  -1  -8  10        3.39       17.17     10.58 o 
   0  -8  10        7.46        5.35     14.03 o 
   1  -8  10        1.82       12.58     14.47 o 
   2  -8  10       14.23       10.84     15.64 o 
   3  -8  10       50.89       78.81     24.07 o 
   4  -8  10       85.95      124.83     27.81 o 
   5  -8  10        0.99      -12.10     16.65 o 
   6  -8  10        0.02      -24.56     25.92 o 
  -9  -7  10      113.25      140.19     31.19 o 
  -8  -7  10       46.14       56.21     30.49 o 
  -7  -7  10       49.92       37.46     20.04 o 
  -6  -7  10      797.96      784.55     52.89 o 
  -5  -7  10        2.97      -12.50     13.79 o 
  -4  -7  10       28.21       33.51     16.98 o 
  -3  -7  10     2102.97     2023.80    111.34 o 
  -2  -7  10       25.97       22.34     11.67 o 
  -1  -7  10      404.95      403.03     31.98 o 
   0  -7  10      592.77      575.95     32.12 o 
   1  -7  10      395.30      472.01     39.17 o 
   2  -7  10        0.39       -3.32     13.70 o 
   3  -7  10      617.42      698.99     93.69 o 
   4  -7  10      255.20      278.22     35.25 o 
   5  -7  10      140.99      146.79     28.97 o 
   6  -7  10        7.46       18.33     22.59 o 
   7  -7  10      100.44       98.82     28.92 o 
 -10  -6  10        4.74       -0.19     52.83 o 
  -9  -6  10      176.15      209.10     35.44 o 
  -8  -6  10       93.01       95.57     27.23 o 
  -7  -6  10      462.13      444.67     44.25 o 
  -6  -6  10       11.02       -3.08     18.02 o 
  -5  -6  10       23.19       15.91     15.52 o 
  -4  -6  10        0.96       14.06     13.23 o 
  -3  -6  10       14.81       21.92     10.18 o 
  -2  -6  10        2.51        6.08      8.20 o 
  -1  -6  10       24.79       47.38     10.84 o 
   0  -6  10      169.79      177.38     23.83 o 
   1  -6  10        4.07       11.21      7.86 o 
   2  -6  10        0.60        0.76     12.37 o 
   3  -6  10       28.56       37.45     16.56 o 
   4  -6  10        5.03      -10.28     13.56 o 
   5  -6  10      334.48      289.04     37.29 o 
   6  -6  10        0.05       -1.51     17.21 o 
   7  -6  10      100.24      100.84     33.82 o 
   8  -6  10       67.92      142.17     29.75 o 
 -10  -5  10      189.56      195.41     37.08 o 
  -9  -5  10       15.58       45.63     22.78 o 
  -8  -5  10       77.74      104.28     25.67 o 
  -7  -5  10      442.27      584.82     54.44 o 
  -6  -5  10      177.17      195.97     29.06 o 
  -5  -5  10      152.61      119.04     21.88 o 
  -4  -5  10     1983.85     1979.39     54.44 o 
  -3  -5  10       60.18       50.33     11.85 o 
  -2  -5  10      333.73      283.07     20.91 o 
  -1  -5  10     1628.38     1506.59     44.06 o 
   0  -5  10     1024.20      960.97     53.28 o 
   1  -5  10      157.26      152.57     16.67 o 
   2  -5  10      373.62      396.14     25.16 o 
   3  -5  10     2752.33     2881.94     91.08 o 
   4  -5  10        2.11       -0.31     16.79 o 
   5  -5  10      302.23      269.58     45.92 o 
   6  -5  10      208.30      172.86     31.35 o 
   7  -5  10      216.74      241.36     52.34 o 
   8  -5  10        3.76       -2.41     17.30 o 
   9  -5  10       88.34      125.95     31.91 o 
 -11  -4  10      266.31      345.31     45.46 o 
 -10  -4  10       27.99       52.12     24.17 o 
  -9  -4  10      200.07      224.31     70.11 o 
  -8  -4  10      132.36      144.81     29.20 o 
  -7  -4  10     1747.07     1949.64     76.13 o 
  -6  -4  10       78.25       86.43     21.18 o 
  -5  -4  10     3103.14     3275.92     77.11 o 
  -4  -4  10      155.64      183.62     18.29 o 
  -3  -4  10     1116.10      979.25     33.84 o 
  -2  -4  10       81.17       64.36     14.10 o 
  -1  -4  10     2308.36     2260.66     54.76 o 
   0  -4  10        0.35       -4.78      5.78 o 
   1  -4  10        2.52        2.88      7.26 o 
   2  -4  10     1276.68     1281.25     51.22 o 
   3  -4  10      326.11      390.23     24.67 o 
   4  -4  10        0.61        0.66     11.86 o 
   5  -4  10       53.94       58.84     20.24 o 
   6  -4  10      991.79      948.06     57.95 o 
   7  -4  10       64.45      101.24     32.09 o 
   8  -4  10      458.43      447.95     47.48 o 
   9  -4  10       17.19       -1.68     20.34 o 
 -11  -3  10       41.72       95.56     29.68 o 
 -10  -3  10       20.45        3.31     21.02 o 
  -9  -3  10       51.97       21.00     19.02 o 
  -8  -3  10       84.18      117.84     25.52 o 
  -7  -3  10        0.17       19.38     16.41 o 
  -6  -3  10      372.67      355.51     26.65 o 
  -5  -3  10      104.69       69.24     13.80 o 
  -4  -3  10      951.08      902.28     33.55 o 
  -3  -3  10     1238.10     1287.19     37.91 o 
  -2  -3  10      212.21      156.74     15.31 o 
  -1  -3  10      103.27       70.77     14.94 o 
   0  -3  10        5.42       29.81      8.00 o 
   1  -3  10      893.48      881.41     40.78 o 
   2  -3  10     2765.89     2694.45     62.28 o 
   3  -3  10       76.27       98.15     13.85 o 
   4  -3  10      186.41      238.27     20.14 o 
   5  -3  10      328.18      267.27     34.07 o 
   6  -3  10       53.49       93.27     22.87 o 
   7  -3  10      181.61      168.90     28.92 o 
   8  -3  10       97.34       92.08     23.82 o 
   9  -3  10      144.92      214.52     34.97 o 
  10  -3  10        9.76        8.76     19.69 o 
 -11  -2  10      169.70      221.45     51.60 o 
 -10  -2  10       37.78       48.21     22.90 o 
  -9  -2  10     1109.11     1130.05     64.40 o 
  -8  -2  10       75.46      153.06     26.97 o 
  -7  -2  10      836.43      818.70     52.42 o 
  -6  -2  10        3.44      -11.39      8.92 o 
  -5  -2  10     5761.74     5832.54    276.46 o 
  -4  -2  10        1.41        2.91      7.47 o 
  -3  -2  10     6541.54     7061.08    126.74 o 
  -2  -2  10     3196.21     3082.33     62.95 o 
  -1  -2  10     8020.92     8499.30    143.36 o 
   0  -2  10     2976.42     3048.24     62.53 o 
   1  -2  10    14192.31    14880.90    239.82 o 
   2  -2  10     1548.70     1800.81     46.31 o 
   3  -2  10      683.88      677.05     28.19 o 
   4  -2  10     3724.96     3813.80    110.73 o 
   5  -2  10      269.51      270.83     22.19 o 
   6  -2  10      547.16      491.74     56.41 o 
   7  -2  10      303.03      245.40     43.70 o 
   8  -2  10      376.26      386.46     48.39 o 
   9  -2  10      139.69      125.77     32.83 o 
  10  -2  10      223.76      189.27     44.31 o 
 -11  -1  10        0.55       45.67     36.04 o 
 -10  -1  10       28.70       59.50     32.59 o 
  -9  -1  10       87.79      110.31     25.17 o 
  -8  -1  10        0.04        9.59     12.79 o 
  -7  -1  10       34.25       44.35     14.12 o 
  -6  -1  10      128.63       90.35     15.33 o 
  -5  -1  10       36.83       21.87     10.02 o 
  -4  -1  10      962.57      863.80     30.89 o 
  -3  -1  10      280.27      385.14     21.01 o 
  -2  -1  10     2124.92     2196.43     47.90 o 
  -1  -1  10     1503.35     1910.91     88.00 o 
   0  -1  10     1099.00     1251.35     45.72 o 
   1  -1  10       44.29       40.67      8.02 o 
   2  -1  10       79.04       73.32     11.04 o 
   3  -1  10        9.46       21.27      8.73 o 
   4  -1  10      248.63      192.31     17.74 o 
   5  -1  10      246.87      249.98     20.82 o 
   6  -1  10      101.99      107.13     16.21 o 
   7  -1  10       42.98       61.85     19.84 o 
   8  -1  10       18.12       10.89     17.44 o 
   9  -1  10       13.18       -0.22     16.93 o 
  10  -1  10       10.52       10.84     19.43 o 
  11  -1  10       26.55       39.50     37.03 o 
 -11   0  10       91.54       55.30     37.03 o 
 -10   0  10      129.43       93.07     35.80 o 
  -9   0  10      720.54      660.47     37.95 o 
  -8   0  10        2.84      -11.58     12.17 o 
  -7   0  10      672.45      727.98     37.33 o 
  -6   0  10      527.30      579.74     31.38 o 
  -5   0  10     2045.32     2227.17     57.83 o 
  -4   0  10      675.79      617.45     26.71 o 
  -3   0  10     9349.74     9416.58    160.20 o 
  -2   0  10      209.33      248.13     22.46 o 
  -1   0  10     4362.41     4814.82    118.01 o 
   0   0  10    19370.17    21729.23    433.89 o 
   1   0  10    14361.68    15306.05    242.03 o 
   2   0  10     1019.23     1002.33     30.07 o 
   3   0  10     7124.45     7399.23    131.42 o 
   4   0  10     1305.54     1423.97     41.60 o 
   5   0  10      399.88      370.01     34.44 o 
   6   0  10      820.44      881.31     56.22 o 
   7   0  10     1068.25      984.55     52.02 o 
   8   0  10       53.82       80.72     21.05 o 
   9   0  10       75.90       80.98     21.78 o 
  10   0  10      477.09      542.39     81.22 o 
  11   0  10      127.35      250.34     58.02 o 
 -11   1  10      179.58      199.73     49.38 o 
 -10   1  10       13.87        7.09     18.56 o 
  -9   1  10      422.19      472.56     42.46 o 
  -8   1  10        1.67        8.35     12.64 o 
  -7   1  10      772.39      793.56     39.76 o 
  -6   1  10      734.31      782.81     46.25 o 
  -5   1  10      168.49      183.31     18.68 o 
  -4   1  10     1648.91     1597.64     44.64 o 
  -3   1  10       38.74       53.26     10.08 o 
  -2   1  10     2276.40     2289.54     49.28 o 
  -1   1  10      122.98      113.29     17.02 o 
   0   1  10     8136.97     9113.92    198.83 o 
   1   1  10     3960.92     4286.20     78.23 o 
   2   1  10     1431.61     1428.93     48.41 o 
   3   1  10      498.24      577.96     28.43 o 
   4   1  10     1903.92     1984.20     50.12 o 
   5   1  10      265.13      226.81     19.28 o 
   6   1  10       17.73       17.55      9.40 o 
   7   1  10      176.68      178.99     25.49 o 
   8   1  10      259.94      195.06     21.44 o 
   9   1  10      179.39      199.23     49.62 o 
  10   1  10       21.97       20.49     32.34 o 
  11   1  10       19.89      -16.05     32.59 o 
 -11   2  10      180.89      187.65     45.06 o 
 -10   2  10        8.09       32.68     19.77 o 
  -9   2  10      115.75      136.20     26.72 o 
  -8   2  10        4.65       -2.88     14.14 o 
  -7   2  10      807.18      895.60     40.98 o 
  -6   2  10        4.41       12.58     10.37 o 
  -5   2  10       88.73       99.11     20.28 o 
  -4   2  10      300.78      309.35     21.65 o 
  -3   2  10      968.93      996.30     32.50 o 
  -2   2  10        8.49        2.37      5.67 o 
  -1   2  10    10278.58    11496.78    186.82 o 
   0   2  10     2704.79     2952.55    116.53 o 
   1   2  10     3399.09     3969.51     75.30 o 
   2   2  10      658.02      675.58     32.03 o 
   3   2  10    10421.64    11169.26    186.88 o 
   4   2  10     2174.40     2083.05     53.16 o 
   5   2  10     2053.86     2261.05     85.28 o 
   6   2  10     1543.41     1652.56     49.13 o 
   7   2  10      181.83      227.97     28.94 o 
   8   2  10      149.10      204.30     29.17 o 
   9   2  10      602.25      750.81     52.99 o 
  10   2  10      167.23      199.48     52.59 o 
  11   2  10        7.75       39.50     32.59 o 
 -10   3  10      184.89      131.88     27.34 o 
  -9   3  10      177.14      217.20     33.33 o 
  -8   3  10      261.90      215.21     30.94 o 
  -7   3  10      717.34      869.01     69.62 o 
  -6   3  10        2.41       14.20     12.48 o 
  -5   3  10     2437.93     2294.09     61.92 o 
  -4   3  10     1247.96     1171.78     53.96 o 
  -3   3  10     1606.42     1697.06     46.30 o 
  -2   3  10       16.06       -0.57      5.79 o 
  -1   3  10     4009.65     4445.98     84.67 o 
   0   3  10     2915.21     2851.51     62.13 o 
   1   3  10      204.97      187.64     16.30 o 
   2   3  10     5453.37     5525.63    101.99 o 
   3   3  10     2359.89     2445.54     56.49 o 
   4   3  10     3806.36     3907.98    126.42 o 
   5   3  10        9.02       -0.20     13.90 o 
   6   3  10     2301.87     2283.24     60.22 o 
   7   3  10       76.78       41.36     21.11 o 
   8   3  10      219.58      207.39     30.48 o 
   9   3  10      588.84      619.51     54.93 o 
  10   3  10       47.69       48.92     22.15 o 
  11   3  10       75.97       44.19     37.77 o 
 -10   4  10      113.97      106.07     33.95 o 
  -9   4  10        1.02       37.95     19.52 o 
  -8   4  10       46.43       63.00     21.65 o 
  -7   4  10      212.80      235.19     36.91 o 
  -6   4  10      571.21      603.13     57.77 o 
  -5   4  10      915.09      903.36     37.77 o 
  -4   4  10      647.57      673.96     32.98 o 
  -3   4  10      311.38      316.60     22.21 o 
  -2   4  10      264.77      201.87     20.06 o 
  -1   4  10     2688.74     2746.54     78.56 o 
   0   4  10      201.49      125.71     12.81 o 
   1   4  10      370.89      431.86     21.65 o 
   2   4  10      738.18      803.09     28.69 o 
   3   4  10      389.20      396.46     30.72 o 
   4   4  10       25.71       20.22      9.13 o 
   5   4  10     2224.03     2279.94     58.85 o 
   6   4  10      226.15      176.13     25.92 o 
   7   4  10       93.40       96.19     23.52 o 
   8   4  10      919.82     1034.94    106.65 o 
   9   4  10       65.61      107.06     25.84 o 
  10   4  10       80.52      131.06     28.75 o 
  11   4  10      132.70      188.12     52.83 o 
  -9   5  10      209.73      243.20     78.26 o 
  -8   5  10      238.17      188.79     31.29 o 
  -7   5  10      421.50      441.06     61.72 o 
  -6   5  10       34.83        9.81     14.51 o 
  -5   5  10     1653.05     1722.47     91.59 o 
  -4   5  10       27.71       20.97     10.77 o 
  -3   5  10     1686.49     1576.35     48.10 o 
  -2   5  10     2285.20     2365.05     87.39 o 
  -1   5  10     1641.48     1502.13     43.74 o 
   0   5  10       29.00       56.71      9.71 o 
   1   5  10      510.36      543.34     31.49 o 
   2   5  10     3099.69     3157.00     69.77 o 
   3   5  10        4.84       13.57      7.99 o 
   4   5  10     1204.93     1127.04     64.00 o 
   5   5  10     2878.82     3050.46     93.16 o 
   6   5  10      285.85      318.19     34.90 o 
   7   5  10      157.56      116.43     25.82 o 
   8   5  10     1263.85     1229.31    110.85 o 
   9   5  10        8.96        2.02     19.50 o 
  10   5  10      118.06       89.60     27.25 o 
  11   5  10       97.62       72.52     26.91 o 
  -9   6  10        2.42       31.69     21.05 o 
  -8   6  10      540.54      505.10     50.77 o 
  -7   6  10        0.67      -20.54     23.21 o 
  -6   6  10      992.47     1064.73     62.83 o 
  -5   6  10      275.02      235.83     31.23 o 
  -4   6  10      323.55      359.82     34.26 o 
  -3   6  10     1092.24     1144.90     56.18 o 
  -2   6  10      690.50      766.83     34.70 o 
  -1   6  10       20.58       41.14     17.88 o 
   0   6  10     1621.81     1444.65     44.20 o 
   1   6  10       18.79       40.50     13.09 o 
   2   6  10     1132.72      955.16     34.81 o 
   3   6  10      470.45      385.49     24.69 o 
   4   6  10      228.58      246.11     28.57 o 
   5   6  10      169.69      127.61     30.61 o 
   6   6  10      312.73      293.10     36.41 o 
   7   6  10      174.12      189.93     30.54 o 
   8   6  10       45.60       16.50     19.81 o 
   9   6  10       14.08       22.13     20.00 o 
  10   6  10       22.19       55.46     25.48 o 
  -8   7  10        0.11       50.05     21.67 o 
  -7   7  10        0.52        6.00     18.94 o 
  -6   7  10       91.79      129.13     46.29 o 
  -5   7  10       49.46       41.27     20.27 o 
  -4   7  10       77.08       79.31     20.97 o 
  -3   7  10      930.41      897.61     51.09 o 
  -2   7  10      256.12      211.68     25.00 o 
  -1   7  10      243.57      237.70     43.07 o 
   0   7  10      291.33      311.58     23.73 o 
   1   7  10      420.25      464.73     35.18 o 
   2   7  10      151.90      184.28     19.55 o 
   3   7  10      429.61      412.61     38.76 o 
   4   7  10     1217.75     1121.04     53.41 o 
   5   7  10        2.71        7.30     14.70 o 
   6   7  10      138.30      140.95     26.98 o 
   7   7  10      733.26      569.15     49.23 o 
   8   7  10      381.16      293.90     39.79 o 
   9   7  10       23.84       19.50     20.56 o 
  10   7  10      179.73      206.08     44.56 o 
  -7   8  10       23.10       32.88     32.71 o 
  -6   8  10      530.61      552.09     52.52 o 
  -5   8  10       29.77       36.84     22.59 o 
  -4   8  10      713.75      708.29     52.09 o 
  -3   8  10        1.04       10.09     14.74 o 
  -2   8  10      401.12      398.00     50.49 o 
  -1   8  10      156.23      141.76     23.30 o 
   0   8  10     1659.62     1556.43     48.60 o 
   1   8  10        0.63       -3.86     12.15 o 
   2   8  10     2571.50     2479.53     81.50 o 
   3   8  10       33.02       31.29     19.38 o 
   4   8  10      511.14      442.50     47.89 o 
   5   8  10       52.98       16.63     16.66 o 
   6   8  10       12.73       20.94     17.60 o 
   7   8  10       21.29       10.96     23.45 o 
   8   8  10      138.43      149.34     30.01 o 
   9   8  10        0.69       10.25     18.92 o 
  -6   9  10        5.21       33.62     21.58 o 
  -5   9  10       15.94       38.10     21.65 o 
  -4   9  10      136.47      198.50     33.19 o 
  -3   9  10      120.77      100.30     24.47 o 
  -2   9  10       16.56       29.72     17.90 o 
  -1   9  10       13.90       59.18     27.28 o 
   0   9  10       12.65        8.94     13.05 o 
   1   9  10        4.63       18.61     15.36 o 
   2   9  10        0.14       -2.77     13.83 o 
   3   9  10       96.14      138.31     25.87 o 
   4   9  10       37.33       31.24     32.96 o 
   5   9  10       54.38       98.93     24.72 o 
   6   9  10      330.78      330.34     39.80 o 
   7   9  10       77.13       29.16     21.12 o 
   8   9  10       44.72       62.68     24.62 o 
   9   9  10      154.66      114.97     39.50 o 
  -5  10  10       88.52       83.49     27.17 o 
  -4  10  10      317.43      295.20     39.03 o 
  -3  10  10        2.28       14.18     19.30 o 
  -2  10  10      537.60      491.97     45.40 o 
  -1  10  10        0.58       14.29     16.58 o 
   0  10  10      646.27      758.91     71.84 o 
   1  10  10       24.99       27.92     17.62 o 
   2  10  10     1267.75     1312.41     88.88 o 
   3  10  10        1.55       34.90     20.46 o 
   4  10  10      388.85      385.57     45.43 o 
   5  10  10       14.69       10.65     19.13 o 
   6  10  10      158.57      185.79     34.04 o 
   7  10  10       16.37       24.75     20.27 o 
  -3  11  10       10.60       16.54     19.27 o 
  -2  11  10        9.49       11.85     27.16 o 
  -1  11  10       72.96      117.27     37.28 o 
   0  11  10       98.19       81.72     32.34 o 
   1  11  10       83.39       50.36     35.30 o 
   2  11  10       14.70       43.20     32.59 o 
   3  11  10      104.45      114.07     31.48 o 
   4  11  10        1.95       17.83     17.75 o 
   5  11  10        5.13       -2.85     18.83 o 
   6  11  10        7.25       16.07     30.37 o 
   1  12  10       77.98       50.86     38.02 o 
   2  12  10      114.96      162.20     47.65 o 
   3  12  10       29.96       28.88     38.51 o 
  -5 -10  11        5.15       13.04     18.59 o 
  -4 -10  11       31.53       27.83     19.22 o 
  -3 -10  11       27.40       84.93     33.82 o 
  -2 -10  11        8.23       20.49     25.43 o 
   0 -10  11      228.02      229.35     48.64 o 
   1 -10  11       10.29        5.02     16.49 o 
   2 -10  11       39.23       47.95     22.23 o 
  -7  -9  11      229.27      166.89     44.93 o 
  -6  -9  11       45.36       35.49     21.58 o 
  -5  -9  11      775.50      870.05     58.02 o 
  -4  -9  11       42.23       60.36     20.75 o 
  -3  -9  11      479.60      504.65     43.61 o 
  -2  -9  11      309.71      304.26     34.72 o 
  -1  -9  11     1818.60     2037.25    110.11 o 
   0  -9  11      483.81      503.73     44.69 o 
   1  -9  11      437.31      480.78    101.71 o 
   2  -9  11        1.66       26.63     18.19 o 
   3  -9  11       87.81      118.96     27.40 o 
   4  -9  11       41.15       40.69     21.44 o 
  -8  -8  11       34.72        1.98     25.43 o 
  -7  -8  11       38.74       55.50     23.95 o 
  -6  -8  11        7.69       13.96     38.51 o 
  -5  -8  11      349.93      380.12     67.64 o 
  -4  -8  11      362.94      413.07     46.04 o 
  -3  -8  11        1.60       18.05     16.76 o 
  -2  -8  11      467.42      443.41     38.13 o 
  -1  -8  11      118.14      152.88     21.43 o 
   0  -8  11      117.08      105.14     23.04 o 
   1  -8  11        2.13       11.94     15.74 o 
   2  -8  11      940.72     1229.07     66.42 o 
   3  -8  11        7.02        0.10     16.52 o 
   4  -8  11      219.02      239.29     36.47 o 
   5  -8  11       13.31       26.83     24.93 o 
   6  -8  11       16.92       29.77     29.87 o 
  -9  -7  11       19.40       93.32     46.66 o 
  -8  -7  11       89.19       88.64     29.87 o 
  -7  -7  11       71.15       77.04     23.13 o 
  -6  -7  11      205.26      186.89     30.03 o 
  -5  -7  11      635.29      603.75     45.49 o 
  -4  -7  11      575.49      534.07     41.64 o 
  -3  -7  11      389.75      369.56     56.54 o 
  -2  -7  11       68.57       46.05     13.59 o 
  -1  -7  11      387.55      414.63     34.42 o 
   0  -7  11      704.41      748.91     36.55 o 
   1  -7  11     2260.02     2309.16     81.00 o 
   2  -7  11      549.12      709.67     52.09 o 
   3  -7  11      347.07      331.55     57.65 o 
   4  -7  11       21.10       60.98     21.44 o 
   5  -7  11      172.21      129.27     29.00 o 
   6  -7  11      139.48      172.97     32.64 o 
   7  -7  11       69.88       73.99     34.69 o 
 -10  -6  11        5.15       19.50     35.30 o 
  -9  -6  11      478.05      506.60     79.25 o 
  -8  -6  11        0.14       34.16     21.38 o 
  -7  -6  11      307.89      334.67     67.27 o 
  -6  -6  11      269.18      196.35     29.59 o 
  -5  -6  11      189.65      184.86     27.27 o 
  -4  -6  11        6.44      -10.25     19.26 o 
  -3  -6  11      317.39      317.29     29.32 o 
  -2  -6  11     2016.46     1851.65     52.69 o 
  -1  -6  11        0.45        2.12      8.40 o 
   0  -6  11     1204.23     1048.33     38.61 o 
   1  -6  11       60.81       50.81     11.53 o 
   2  -6  11      576.38      620.95     43.16 o 
   3  -6  11       10.46       29.43     27.28 o 
   4  -6  11     1293.74     1503.27     68.04 o 
   5  -6  11        0.84      -20.24     13.50 o 
   6  -6  11       42.90       54.84     22.48 o 
   7  -6  11       39.81       72.02     24.97 o 
   8  -6  11      251.89      251.42     41.09 o 
 -10  -5  11      240.66      259.72     59.00 o 
  -9  -5  11        7.00       13.33     32.09 o 
  -8  -5  11      376.56      302.42     38.91 o 
  -7  -5  11       49.98       16.92     19.54 o 
  -6  -5  11      855.22      826.34     71.47 o 
  -5  -5  11        4.27       20.48     13.52 o 
  -4  -5  11      896.72      945.47     39.03 o 
  -3  -5  11      334.07      389.35     24.85 o 
  -2  -5  11     1151.92     1081.14     36.80 o 
  -1  -5  11       14.52       14.89      9.74 o 
   0  -5  11     1315.98     1179.34     46.61 o 
   1  -5  11       96.39       98.51     14.35 o 
   2  -5  11     2682.76     2549.73     64.98 o 
   3  -5  11     2466.59     2312.33     95.79 o 
   4  -5  11      856.18      918.41     54.54 o 
   5  -5  11      197.59      141.51     27.52 o 
   6  -5  11      234.52      218.48     33.77 o 
   7  -5  11        0.34       17.51     18.29 o 
   8  -5  11      122.59      135.72     29.96 o 
   9  -5  11      117.39      143.29     65.55 o 
 -10  -4  11      228.10      332.30     63.69 o 
  -9  -4  11      241.75      267.67     38.64 o 
  -8  -4  11       40.62       54.20     22.10 o 
  -7  -4  11      865.19      793.78     51.54 o 
  -6  -4  11       17.84       48.36     26.91 o 
  -5  -4  11      252.66      221.49     23.28 o 
  -4  -4  11       39.07       13.85      9.97 o 
  -3  -4  11     1655.72     1713.39     47.89 o 
  -2  -4  11        4.27       30.78     24.19 o 
  -1  -4  11      113.00      128.81     13.87 o 
   0  -4  11     2418.41     2367.55     57.84 o 
   1  -4  11       15.17       17.61      8.12 o 
   2  -4  11     1055.72      964.20     35.75 o 
   3  -4  11      245.09      271.26     40.31 o 
   4  -4  11     1479.42     1272.31    153.19 o 
   5  -4  11      693.22      779.60     78.14 o 
   6  -4  11     1491.06     1514.88     69.14 o 
   7  -4  11       17.38       32.05     31.60 o 
   8  -4  11       70.26       89.32     25.07 o 
   9  -4  11        1.33       30.67     22.35 o 
 -11  -3  11       87.85       46.66     38.27 o 
 -10  -3  11      206.07      160.97     45.67 o 
  -9  -3  11       14.13       19.50     19.79 o 
  -8  -3  11     1404.44     1410.56     66.41 o 
  -7  -3  11       19.70        2.61     22.59 o 
  -6  -3  11     1442.01     1435.02     48.24 o 
  -5  -3  11       74.17       43.04     18.02 o 
  -4  -3  11     5412.66     5425.94    126.23 o 
  -3  -3  11       77.07       46.90     10.15 o 
  -2  -3  11     5901.13     5589.61    104.53 o 
  -1  -3  11      364.20      440.00     39.18 o 
   0  -3  11     7835.32     7541.70    134.78 o 
   1  -3  11      180.65      197.76     16.88 o 
   2  -3  11     5643.70     5698.00    110.55 o 
   3  -3  11      271.33      310.68     22.70 o 
   4  -3  11     1879.94     1952.38     54.51 o 
   5  -3  11      151.77      140.11     23.69 o 
   6  -3  11      990.28     1020.06     58.15 o 
   7  -3  11       19.01       31.86     17.61 o 
   8  -3  11       41.87       27.42     19.23 o 
   9  -3  11       24.08       75.87     26.69 o 
  10  -3  11      116.96      114.32     29.77 o 
 -10  -2  11        6.94       30.37     28.39 o 
  -9  -2  11       46.14       73.85     24.33 o 
  -8  -2  11      183.16      154.05     26.33 o 
  -7  -2  11      275.97      330.97     27.58 o 
  -6  -2  11      753.11      744.53     67.46 o 
  -5  -2  11      274.81      228.93     20.78 o 
  -4  -2  11       16.96       11.64      8.40 o 
  -3  -2  11       40.25       52.54     13.04 o 
  -2  -2  11      145.38      116.53     15.65 o 
  -1  -2  11      461.50      394.80     18.25 o 
   0  -2  11       34.57       30.43      7.29 o 
   1  -2  11      532.43      642.18     25.12 o 
   2  -2  11     2624.08     2665.30     60.99 o 
   3  -2  11      662.28      674.05     29.56 o 
   4  -2  11        4.18        8.43      9.26 o 
   5  -2  11      141.42      144.38     17.76 o 
   6  -2  11      961.00      936.00     52.72 o 
   7  -2  11      283.99      334.76     38.32 o 
   8  -2  11      561.11      649.33    107.02 o 
   9  -2  11       84.65       74.82     25.40 o 
  10  -2  11        1.46       10.90     19.75 o 
 -10  -1  11       64.46       86.90     35.55 o 
  -9  -1  11      120.99      129.44     26.80 o 
  -8  -1  11     1935.53     1694.51     58.28 o 
  -7  -1  11        0.11        3.73     12.05 o 
  -6  -1  11     1656.16     1578.66     52.05 o 
  -5  -1  11       95.32       51.50     17.67 o 
  -4  -1  11     5935.15     5904.67    112.88 o 
  -3  -1  11     5456.73     5672.56    105.35 o 
  -2  -1  11    19069.21    19355.98    304.38 o 
  -1  -1  11      555.66      629.83     19.34 o 
   0  -1  11     4365.67     3975.20     74.30 o 
   1  -1  11      416.69      458.57     19.66 o 
   2  -1  11     8029.25     7550.32    132.99 o 
   3  -1  11       36.69       49.05      9.94 o 
   4  -1  11     3984.46     3750.37     81.20 o 
   5  -1  11      244.37      279.22     22.31 o 
   6  -1  11     3039.22     3016.44     87.24 o 
   7  -1  11      107.84      119.19     24.31 o 
   8  -1  11      555.72      633.50    102.83 o 
   9  -1  11      222.40      325.68     40.46 o 
  10  -1  11       39.64       22.10     20.46 o 
  -9   0  11        2.34      -16.66     16.17 o 
  -8   0  11      321.98      336.03     33.10 o 
  -7   0  11      265.42      240.64     24.68 o 
  -6   0  11       17.15        6.24     11.30 o 
  -5   0  11        8.16       -5.51      7.86 o 
  -4   0  11     1109.05     1064.49     35.14 o 
  -3   0  11       70.06       48.08      8.74 o 
  -2   0  11      938.25     1077.29     27.70 o 
  -1   0  11      103.51      114.80     17.25 o 
   0   0  11      674.67      800.98     36.96 o 
   1   0  11      272.31      280.17     14.52 o 
   2   0  11     1025.13     1079.63     49.16 o 
   3   0  11     2286.49     2473.60     95.58 o 
   4   0  11      543.71      578.67     39.33 o 
   5   0  11       23.17       34.19     10.97 o 
   6   0  11       24.13       15.62     13.45 o 
   7   0  11      229.98      235.99     28.91 o 
   8   0  11      142.73      146.94     26.12 o 
   9   0  11      350.50      387.12     41.22 o 
  10   0  11       33.42       53.33     37.53 o 
  11   0  11        0.63       13.58     34.81 o 
 -10   1  11        8.76       -2.22     22.71 o 
  -9   1  11      315.36      295.75     39.99 o 
  -8   1  11       64.90       79.49     17.52 o 
  -7   1  11      378.23      381.35     29.97 o 
  -6   1  11     5246.05     4987.90    106.97 o 
  -5   1  11       74.92       60.77     19.68 o 
  -4   1  11     1718.05     1649.41     50.80 o 
  -3   1  11      104.99      133.02     18.11 o 
  -2   1  11     5202.83     4774.88     87.35 o 
  -1   1  11     7287.58     7119.66    165.13 o 
   0   1  11    14744.87    14697.41    306.19 o 
   1   1  11      297.77      286.12     32.12 o 
   2   1  11     3581.35     3202.32     66.23 o 
   3   1  11     3042.64     3214.99     69.02 o 
   4   1  11     5595.99     5324.83    103.64 o 
   5   1  11        4.72       -4.35      7.63 o 
   6   1  11     2509.88     2211.16     59.57 o 
   7   1  11       34.95       43.41     12.18 o 
   8   1  11     1345.74     1422.57     49.90 o 
   9   1  11       81.31       99.49     38.02 o 
  10   1  11      309.83      362.17     65.92 o 
  11   1  11      220.66      386.61     73.57 o 
 -10   2  11      401.99      316.75     55.55 o 
  -9   2  11       76.63       70.08     22.97 o 
  -8   2  11      243.97      217.75     42.71 o 
  -7   2  11        2.43       -2.56     12.53 o 
  -6   2  11     1341.48     1477.71     49.21 o 
  -5   2  11      662.11      699.60     33.39 o 
  -4   2  11      697.71      727.33     30.99 o 
  -3   2  11     1332.25     1491.11     41.68 o 
  -2   2  11       28.26       55.87      7.94 o 
  -1   2  11     1267.15     1170.62     43.72 o 
   0   2  11        2.94       16.95      9.18 o 
   1   2  11     2051.31     1866.96     43.48 o 
   2   2  11     1364.08     1455.47     38.67 o 
   3   2  11     5760.08     5874.32    109.22 o 
   4   2  11      174.84      196.15     18.06 o 
   5   2  11     1570.12     1672.65     48.24 o 
   6   2  11        2.77       24.90     10.20 o 
   7   2  11       34.05       71.01     14.30 o 
   8   2  11       43.76       78.66     21.81 o 
   9   2  11      239.42      334.68     38.51 o 
  10   2  11      116.43      101.71     39.01 o 
  11   2  11      181.99      339.46     68.39 o 
 -10   3  11       75.65      106.90     39.25 o 
  -9   3  11       45.28       25.25     18.63 o 
  -8   3  11       80.48      113.74     25.12 o 
  -7   3  11       80.66      118.46     22.64 o 
  -6   3  11      241.15      222.52     22.90 o 
  -5   3  11     1250.14     1295.32     44.73 o 
  -4   3  11      882.51      820.49     33.99 o 
  -3   3  11      121.59       90.60     22.64 o 
  -2   3  11     1739.79     1708.44     44.26 o 
  -1   3  11      116.57      193.83     20.08 o 
   0   3  11     7895.79     7857.26    135.62 o 
   1   3  11     6828.28     7396.00    129.33 o 
   2   3  11     1680.96     1504.64     40.48 o 
   3   3  11     2459.25     2526.92     58.82 o 
   4   3  11     2688.95     2701.68     63.97 o 
   5   3  11     2678.32     2972.54     70.70 o 
   6   3  11     2234.94     2132.76     83.98 o 
   7   3  11      344.35      270.16     79.50 o 
   8   3  11      452.76      472.13     42.85 o 
   9   3  11       46.93       60.59     21.33 o 
  10   3  11      679.78      816.56     59.88 o 
  11   3  11       96.45       72.58     41.23 o 
 -10   4  11      146.27      147.63     43.94 o 
  -9   4  11        0.64       -5.20     16.06 o 
  -8   4  11      667.51      587.78     49.27 o 
  -7   4  11      154.62      223.92     30.71 o 
  -6   4  11      750.64      715.61     50.37 o 
  -5   4  11       73.89       38.89     12.16 o 
  -4   4  11     1204.28     1289.37     43.76 o 
  -3   4  11       61.08       65.23     11.89 o 
  -2   4  11      407.51      466.40     24.80 o 
  -1   4  11     2622.23     2545.21     59.17 o 
   0   4  11      913.51      901.14     39.34 o 
   1   4  11      622.54      614.94     25.91 o 
   2   4  11      447.79      479.34     32.61 o 
   3   4  11     4189.61     4326.53     89.23 o 
   4   4  11      499.82      556.64     28.35 o 
   5   4  11     4592.59     4649.57     97.78 o 
   6   4  11        2.23      -11.51     12.99 o 
   7   4  11      923.47     1066.14     62.46 o 
   8   4  11       37.77       23.92     17.45 o 
   9   4  11      320.39      382.80     41.63 o 
  10   4  11        0.45       -4.02     19.63 o 
  11   4  11      133.22      194.05     52.34 o 
  -9   5  11      207.77      195.53     51.84 o 
  -8   5  11        2.05        1.29     16.89 o 
  -7   5  11      623.04      626.77    158.13 o 
  -6   5  11      505.56      446.97     39.58 o 
  -5   5  11     1140.13     1150.04     90.73 o 
  -4   5  11      555.24      534.67     31.55 o 
  -3   5  11     1359.51     1361.92     54.26 o 
  -2   5  11      405.92      345.45     23.60 o 
  -1   5  11      366.28      341.25     22.30 o 
   0   5  11      595.09      488.24     25.42 o 
   1   5  11     4459.02     4920.10     97.15 o 
   2   5  11     2268.53     2072.24     53.26 o 
   3   5  11     3731.74     3892.19     99.16 o 
   4   5  11      471.05      500.27     28.20 o 
   5   5  11      530.00      524.73     39.90 o 
   6   5  11       23.21       41.25     18.24 o 
   7   5  11     1014.56     1072.99     60.35 o 
   8   5  11      161.89      203.71     31.66 o 
   9   5  11       31.28       36.11     21.71 o 
  10   5  11       23.83       60.03     27.03 o 
  11   5  11       27.43       40.07     24.52 o 
  -9   6  11       10.51       16.29     31.11 o 
  -8   6  11      213.68      206.03     34.72 o 
  -7   6  11        0.59      -20.42     15.48 o 
  -6   6  11      225.66      263.47     34.26 o 
  -5   6  11        6.02       13.50     14.95 o 
  -4   6  11      558.63      526.55     42.97 o 
  -3   6  11      239.68      217.80     21.96 o 
  -2   6  11     1261.59     1147.63     40.80 o 
  -1   6  11      634.45      623.52     31.20 o 
   0   6  11        1.36       -2.16      6.65 o 
   1   6  11      692.61      713.06     48.92 o 
   2   6  11     1783.80     1859.06     95.30 o 
   3   6  11      104.91      113.63     15.46 o 
   4   6  11      232.26      270.15     30.83 o 
   5   6  11     1398.30     1378.13     61.30 o 
   6   6  11      280.87      210.98     30.53 o 
   7   6  11     1507.44     1720.46     75.23 o 
   8   6  11        0.11       -9.92     21.48 o 
   9   6  11      296.74      382.42     62.21 o 
  10   6  11       57.42       21.23     28.27 o 
  -8   7  11       54.12       67.67     24.42 o 
  -7   7  11      643.75      660.58     57.10 o 
  -6   7  11      130.53      107.82     26.85 o 
  -5   7  11     1516.35     1593.40     72.56 o 
  -4   7  11      131.39      120.47     36.29 o 
  -3   7  11     2303.40     2447.31    111.59 o 
  -2   7  11      422.43      452.51     42.48 o 
  -1   7  11     2436.52     2430.59     65.61 o 
   0   7  11       70.30       56.47     12.06 o 
   1   7  11     1671.09     1627.42     49.46 o 
   2   7  11      128.27      150.15     18.33 o 
   3   7  11     2273.91     2258.15     75.89 o 
   4   7  11      139.47      121.85     23.01 o 
   5   7  11     1198.51     1232.06     58.89 o 
   6   7  11       54.51       96.74     23.69 o 
   7   7  11      427.79      534.75     49.01 o 
   8   7  11       17.83       26.90     19.77 o 
   9   7  11      415.96      494.99     51.74 o 
  10   7  11        9.24        8.03     20.88 o 
  -7   8  11      108.62      138.03     29.94 o 
  -6   8  11       28.77       39.19     21.56 o 
  -5   8  11        4.55      -17.82     20.49 o 
  -4   8  11       17.14        3.39     21.97 o 
  -3   8  11        1.97       16.14     17.66 o 
  -2   8  11      753.77      689.86     46.04 o 
  -1   8  11      468.67      422.66     28.46 o 
   0   8  11      309.45      345.61     26.45 o 
   1   8  11      454.83      421.97     29.02 o 
   2   8  11       50.66       39.78     16.31 o 
   3   8  11      217.84      261.95     30.51 o 
   4   8  11       25.05       19.23     16.64 o 
   5   8  11        5.91       -7.93     14.13 o 
   6   8  11      158.12      130.76     26.66 o 
   7   8  11      599.28      654.91     55.70 o 
   8   8  11        7.83      -21.68     17.25 o 
   9   8  11       56.01       60.59     36.41 o 
  -6   9  11       34.10       32.79     20.54 o 
  -5   9  11      273.83      323.03     41.01 o 
  -4   9  11        3.17      -14.04     18.15 o 
  -3   9  11     1619.80     1526.94     93.81 o 
  -2   9  11       22.87        0.54     15.22 o 
  -1   9  11     1781.14     1768.79    104.06 o 
   0   9  11      136.84      118.92     19.48 o 
   1   9  11     2571.94     2874.66    134.80 o 
   2   9  11        2.44       -8.00     14.17 o 
   3   9  11     1535.93     1707.36    134.18 o 
   4   9  11        1.71       -1.75     13.83 o 
   5   9  11     1040.57     1060.04     62.36 o 
   6   9  11       67.50       75.10     23.93 o 
   7   9  11      567.70      566.03     53.68 o 
   8   9  11       16.09       23.99     22.96 o 
  -4  10  11        1.60        1.92     18.68 o 
  -3  10  11       43.56       58.29     28.14 o 
  -2  10  11       49.31       29.78     20.11 o 
  -1  10  11       21.04       15.96     17.74 o 
   0  10  11        5.46       17.78     21.73 o 
   1  10  11       12.73       29.15     17.51 o 
   2  10  11       87.97       90.95     30.86 o 
   3  10  11      225.80      232.07     32.37 o 
   4  10  11       47.31       23.10     28.39 o 
   5  10  11      168.94      127.30     28.89 o 
   6  10  11       97.40      131.64     29.62 o 
   7  10  11        4.60      -11.24     18.28 o 
  -2  11  11        2.77       23.45     27.90 o 
  -1  11  11      426.21      421.18     59.99 o 
   2  11  11       76.64       79.30     25.06 o 
   3  11  11     1100.64     1200.55     67.55 o 
   4  11  11      132.12      139.59     29.40 o 
   5  11  11      530.11      579.20     54.02 o 
   6  11  11        2.82        5.56     19.15 o 
  -4 -10  12       54.14       14.57     24.69 o 
  -2 -10  12       15.92       33.58     28.14 o 
  -1 -10  12        0.46       13.58     24.93 o 
   0 -10  12      133.11      117.76     37.03 o 
   1 -10  12       76.07      103.44     35.30 o 
  -6  -9  12      135.52       60.98     31.85 o 
  -5  -9  12      182.79      161.95     42.46 o 
  -4  -9  12      231.22      307.86     55.05 o 
  -3  -9  12      187.91      190.78     29.57 o 
  -2  -9  12        0.70       23.85     15.94 o 
   0  -9  12      211.84      286.33     35.26 o 
   1  -9  12       25.25       -2.96     20.24 o 
   2  -9  12      156.45      212.04     33.60 o 
   3  -9  12        4.79       30.75     20.62 o 
   4  -9  12       23.82       37.36     34.69 o 
  -8  -8  12        1.92       37.77     24.19 o 
  -7  -8  12      169.22      237.25     49.38 o 
  -6  -8  12        0.12       25.92     20.24 o 
  -5  -8  12        8.43       32.59     27.90 o 
  -4  -8  12       47.04       32.82     16.93 o 
  -3  -8  12        3.14       44.13     18.03 o 
  -2  -8  12       17.93        9.46     23.95 o 
  -1  -8  12      156.30      160.49     20.81 o 
   0  -8  12      364.65      311.73     52.21 o 
   1  -8  12      141.13      119.36     25.22 o 
   2  -8  12       48.83       70.98     21.42 o 
   3  -8  12        0.08      -16.64     16.17 o 
   4  -8  12       62.68       60.59     33.95 o 
   5  -8  12        0.28      -13.26     17.89 o 
  -9  -7  12       20.43        2.96     33.33 o 
  -8  -7  12       83.25      128.87     43.45 o 
  -7  -7  12      364.88      387.35     65.42 o 
  -6  -7  12        2.05        8.15     21.48 o 
  -5  -7  12      538.62      523.38     70.11 o 
  -4  -7  12      758.95      813.87     50.39 o 
  -3  -7  12      100.06       95.17     20.98 o 
  -2  -7  12     1100.72     1216.37     53.50 o 
  -1  -7  12      923.44      918.33     54.05 o 
   0  -7  12        4.06      -12.05      8.46 o 
   1  -7  12      202.55      252.13     31.15 o 
   2  -7  12      146.48      173.99     28.10 o 
   3  -7  12       17.51       32.24     18.27 o 
   4  -7  12      191.55      206.98     32.73 o 
   5  -7  12       28.02       26.62     20.75 o 
   6  -7  12       31.25       93.41     27.90 o 
  -9  -6  12       20.32       19.01     33.33 o 
  -8  -6  12       89.21       61.72     37.77 o 
  -7  -6  12       17.24       19.50     24.44 o 
  -6  -6  12      283.21      182.94     42.46 o 
  -5  -6  12      151.20      252.23     31.19 o 
  -4  -6  12       94.84       72.76     24.93 o 
  -3  -6  12        0.00        0.40      9.39 o 
  -2  -6  12        2.19        9.23      9.33 o 
  -1  -6  12      216.21      214.31     21.02 o 
   0  -6  12       18.60       29.50     10.89 o 
   1  -6  12      108.78      102.89     15.56 o 
   2  -6  12      367.37      339.46     35.31 o 
   3  -6  12       25.92       31.09     16.52 o 
   4  -6  12        0.12       -4.25     13.94 o 
   5  -6  12        0.69       34.22     19.32 o 
   6  -6  12        3.72        0.52     18.72 o 
   7  -6  12       56.46      145.73     31.63 o 
 -10  -5  12       35.27       91.59     44.69 o 
  -9  -5  12       91.24      115.05     43.45 o 
  -8  -5  12      455.08      597.94     82.46 o 
  -7  -5  12        0.84      -27.40     23.95 o 
  -6  -5  12      507.17      588.07     75.30 o 
  -5  -5  12      338.76      432.55     36.99 o 
  -4  -5  12       15.97       36.00     11.95 o 
  -3  -5  12     1512.17     1546.81     83.47 o 
  -2  -5  12     1552.80     1507.56     65.50 o 
  -1  -5  12      622.98      598.67     30.03 o 
   0  -5  12      244.72      313.65     24.29 o 
   1  -5  12     1552.45     1489.87     59.71 o 
   2  -5  12       54.72       57.73     12.58 o 
   3  -5  12      794.59      680.46     44.99 o 
   4  -5  12      485.65      520.05     44.01 o 
   5  -5  12      145.06      212.33     40.98 o 
   6  -5  12        0.49      -20.44     13.63 o 
   7  -5  12      146.59      119.26     28.59 o 
   8  -5  12      169.91      138.14     30.94 o 
 -10  -4  12       45.34       56.54     36.54 o 
  -9  -4  12        0.46      -26.91     22.47 o 
  -8  -4  12      274.30      239.47     53.82 o 
  -7  -4  12       12.45       12.10     25.68 o 
  -6  -4  12      848.23      787.54     78.01 o 
  -5  -4  12       85.94       71.58     14.80 o 
  -4  -4  12      949.95      763.87     33.67 o 
  -3  -4  12      104.42       98.64     24.01 o 
  -2  -4  12     1086.19      986.76     34.43 o 
  -1  -4  12        3.57      -12.31      8.58 o 
   0  -4  12      597.92      567.52     54.86 o 
   1  -4  12      202.28      203.71     18.90 o 
   2  -4  12      673.67      659.12     55.82 o 
   3  -4  12       29.58        7.13     16.07 o 
   4  -4  12        0.73      -16.92     11.28 o 
   5  -4  12      237.23      271.82     33.86 o 
   6  -4  12        8.81       -8.91     14.52 o 
   7  -4  12      568.88      620.49     52.53 o 
   8  -4  12      105.39      174.08     42.96 o 
   9  -4  12      157.40      179.09     34.08 o 
 -10  -3  12      181.84      243.92     53.57 o 
  -9  -3  12      324.92      459.44     71.35 o 
  -8  -3  12      119.87       87.89     39.50 o 
  -7  -3  12       73.68      108.38     37.53 o 
  -6  -3  12      350.62      408.93     38.13 o 
  -5  -3  12      476.17      535.65     30.64 o 
  -4  -3  12      190.94      194.56     18.98 o 
  -3  -3  12      658.05      620.02     28.14 o 
  -2  -3  12       10.41       16.24      8.27 o 
  -1  -3  12       18.94       37.70      9.07 o 
   0  -3  12     2662.97     2780.58     86.58 o 
   1  -3  12      436.84      495.52     25.28 o 
   2  -3  12      183.31      217.02     19.24 o 
   3  -3  12     1751.40     1878.02     52.65 o 
   4  -3  12       33.63       21.99     12.62 o 
   5  -3  12       78.65       75.01     20.31 o 
   6  -3  12      335.63      262.72     43.57 o 
   7  -3  12      471.43      470.61     45.56 o 
   8  -3  12        0.76       10.29     17.91 o 
   9  -3  12       17.35       17.50     38.39 o 
 -10  -2  12      237.47      233.30     52.59 o 
  -9  -2  12      180.87      180.96     48.64 o 
  -8  -2  12      409.04      365.38     58.26 o 
  -7  -2  12      205.73      231.94     32.87 o 
  -6  -2  12      847.95      890.97     53.20 o 
  -5  -2  12       82.54       69.35     12.76 o 
  -4  -2  12     1363.52     1273.54     40.11 o 
  -3  -2  12     2065.85     1907.12     48.49 o 
  -2  -2  12     1054.66     1082.72     32.19 o 
  -1  -2  12      163.28      218.77     14.49 o 
   0  -2  12     2398.34     2204.76     74.28 o 
   1  -2  12        7.22       18.63      7.44 o 
   2  -2  12      473.40      409.35     23.11 o 
   3  -2  12     1872.16     1876.10     51.07 o 
   4  -2  12      394.03      358.80     24.87 o 
   5  -2  12      401.29      350.65     25.84 o 
   6  -2  12      531.54      524.17     41.72 o 
   7  -2  12      140.57      130.31     26.32 o 
   8  -2  12       17.91       16.77     16.23 o 
   9  -2  12      111.07      117.13     27.72 o 
  10  -2  12        8.11       24.23     21.76 o 
 -10  -1  12        0.45        3.46     29.63 o 
  -9  -1  12       85.76       60.24     36.54 o 
  -8  -1  12        1.35      -21.75     17.69 o 
  -7  -1  12      458.43      463.10     42.85 o 
  -6  -1  12      146.60      112.59     24.24 o 
  -5  -1  12       28.14       69.80     18.29 o 
  -4  -1  12      268.96      288.49     20.22 o 
  -3  -1  12     1666.21     1541.91     58.62 o 
  -2  -1  12      540.87      574.44     36.80 o 
  -1  -1  12      115.52      179.88      9.43 o 
   0  -1  12     1115.90     1211.41     30.02 o 
   1  -1  12      564.96      447.21     19.46 o 
   2  -1  12     3389.26     3908.89    110.78 o 
   3  -1  12       61.04       74.52     12.21 o 
   4  -1  12      159.21      142.66     24.84 o 
   5  -1  12       20.26       13.69      9.97 o 
   6  -1  12       16.12        1.37     12.19 o 
   7  -1  12      133.40      131.19     25.87 o 
   8  -1  12        0.74       -1.29     31.11 o 
   9  -1  12      169.12      198.30     50.49 o 
  10  -1  12        2.23       23.40     20.04 o 
  -9   0  12        2.37       -0.29     19.88 o 
  -8   0  12      421.71      488.31     89.86 o 
  -7   0  12      167.83      218.77     32.53 o 
  -6   0  12      269.95      253.80     32.88 o 
  -5   0  12     1071.46     1076.70    184.17 o 
  -4   0  12     2940.70     2957.73     67.97 o 
  -3   0  12        0.72       -3.31     10.13 o 
  -2   0  12      188.97      162.64     21.97 o 
  -1   0  12     1198.13     1007.12     44.43 o 
   0   0  12      398.76      406.19     38.39 o 
   1   0  12      298.85      273.75     14.15 o 
   2   0  12     1346.06     1226.88     39.25 o 
   3   0  12      853.30      806.16     30.26 o 
   4   0  12      168.56      163.50     17.66 o 
   5   0  12     2337.08     2114.26     57.38 o 
   6   0  12     1926.64     1802.36     54.68 o 
   7   0  12       18.34       19.66     12.09 o 
   8   0  12      142.94      137.04     26.02 o 
   9   0  12      190.31      174.76     28.51 o 
  10   0  12        2.53      -41.48     27.65 o 
 -10   1  12      258.01      257.74     47.89 o 
  -8   1  12      271.55      304.17     38.19 o 
  -7   1  12      202.50      199.14     51.72 o 
  -6   1  12      646.33      614.39     46.08 o 
  -5   1  12      227.63      220.62     51.07 o 
  -4   1  12       96.12      103.77     14.21 o 
  -3   1  12     2851.42     2862.74     76.04 o 
  -2   1  12       17.85        8.98     11.63 o 
  -1   1  12      108.63       61.20     15.52 o 
   0   1  12     1731.68     1510.79     55.60 o 
   1   1  12       47.15       35.88      6.97 o 
   2   1  12       24.43       21.12      7.61 o 
   3   1  12     1989.84     1749.92     49.47 o 
   4   1  12       31.59       14.72      8.78 o 
   5   1  12      268.18      216.15     24.02 o 
   6   1  12       70.39       28.03     11.37 o 
   7   1  12       93.03       85.61     15.69 o 
   8   1  12      140.01      174.58     29.98 o 
   9   1  12        1.00      -13.83     28.64 o 
  10   1  12        0.35       52.34     38.76 o 
  11   1  12       46.22       44.69     40.49 o 
 -10   2  12       42.01       13.08     26.42 o 
  -9   2  12        4.20        5.18     21.73 o 
  -8   2  12      402.62      566.09     79.99 o 
  -7   2  12      435.50      360.37     39.86 o 
  -6   2  12      462.42      420.22     52.21 o 
  -5   2  12      130.80      140.91     29.92 o 
  -4   2  12       38.53       42.44     19.78 o 
  -3   2  12        7.65        2.63      6.63 o 
  -2   2  12      977.21      931.65     27.97 o 
  -1   2  12     1376.55     1480.85     34.44 o 
   0   2  12       38.04       33.41     10.38 o 
   1   2  12     1190.45     1035.67     29.98 o 
   2   2  12      179.38      152.82     14.20 o 
   3   2  12      481.02      505.52     25.47 o 
   4   2  12      733.17      684.64     29.49 o 
   5   2  12     2031.39     1926.21     68.65 o 
   6   2  12       14.83       15.34     10.28 o 
   7   2  12      392.09      360.05     28.36 o 
   8   2  12      535.33      545.44     44.14 o 
   9   2  12       50.70       34.59     21.59 o 
  10   2  12       11.09       45.67     34.56 o 
  11   2  12      126.81      151.83     51.10 o 
 -10   3  12       55.86       38.51     33.08 o 
  -9   3  12      207.14      183.18     45.67 o 
  -8   3  12        9.98       34.07     26.66 o 
  -7   3  12      586.30      423.64     70.61 o 
  -6   3  12      791.77      686.92     63.10 o 
  -5   3  12      515.31      484.84     30.17 o 
  -4   3  12     3327.17     3467.75    110.89 o 
  -3   3  12      226.29      170.64     16.34 o 
  -2   3  12     1649.59     1587.11     42.40 o 
  -1   3  12      720.34      648.13     24.46 o 
   0   3  12     2154.50     2135.34     98.42 o 
   1   3  12       73.90      109.57     12.75 o 
   2   3  12     1784.54     1866.73     55.34 o 
   3   3  12      781.46      854.82     31.22 o 
   4   3  12      156.42      187.43     18.50 o 
   5   3  12     1668.43     1554.57     47.88 o 
   6   3  12       44.31      103.40     15.47 o 
   7   3  12      515.05      542.85     43.47 o 
   8   3  12      191.23      126.30     31.11 o 
   9   3  12       70.18       77.05     23.97 o 
  10   3  12       30.85       56.54     39.99 o 
  11   3  12       13.58       26.91     37.53 o 
 -10   4  12       11.70       70.61     37.53 o 
  -9   4  12       68.47       78.26     36.29 o 
  -8   4  12        9.09        4.20     26.17 o 
  -6   4  12      181.30      165.03     26.84 o 
  -5   4  12     1416.13     1556.66     51.48 o 
  -4   4  12       52.67       80.41     32.60 o 
  -3   4  12     1546.17     1491.77     45.50 o 
  -2   4  12      807.10      717.91     79.55 o 
  -1   4  12      969.77      838.53     50.19 o 
   0   4  12     2582.33     2572.88     58.73 o 
   1   4  12       79.90       72.58     12.43 o 
   2   4  12     1068.81     1060.55     35.19 o 
   3   4  12        6.45       10.84      8.47 o 
   4   4  12       77.47       78.78     13.98 o 
   5   4  12      274.49      318.09     26.56 o 
   6   4  12      365.87      353.41     83.82 o 
   7   4  12      592.48      583.45     46.61 o 
   8   4  12      757.01      761.36     54.83 o 
   9   4  12      357.90      332.87     41.29 o 
  10   4  12       55.29       53.44     22.72 o 
  11   4  12       15.55       55.79     41.23 o 
  -9   5  12        1.67      -18.27     21.23 o 
  -8   5  12       89.26       69.87     34.81 o 
  -7   5  12      530.57      467.10     66.66 o 
  -6   5  12      422.19      419.16     42.57 o 
  -5   5  12      450.03      426.46     39.66 o 
  -4   5  12      973.63      938.56     39.35 o 
  -3   5  12      376.46      460.60     28.30 o 
  -2   5  12      657.34      597.72     32.23 o 
  -1   5  12     1345.12     1231.42     56.91 o 
   0   5  12      721.62      568.93     27.48 o 
   1   5  12     1247.37     1048.66     35.63 o 
   2   5  12      872.97      856.10     33.02 o 
   3   5  12      674.13      668.34     30.85 o 
   4   5  12     1327.15     1396.89     45.27 o 
   5   5  12        1.97        7.42     14.88 o 
   6   5  12      221.52      247.46     32.36 o 
   7   5  12      168.22      192.98     29.78 o 
   8   5  12        3.36       18.67     19.75 o 
   9   5  12       75.63      102.90     27.22 o 
  10   5  12       83.64      100.34     32.83 o 
  -8   6  12        5.96       22.96     31.35 o 
  -7   6  12      287.35      277.00     57.28 o 
  -6   6  12      141.47       89.37     39.50 o 
  -5   6  12     1156.95     1256.61     78.51 o 
  -4   6  12      175.56      164.13     27.65 o 
  -3   6  12      632.92      796.97     38.18 o 
  -2   6  12       32.12       48.45     11.70 o 
  -1   6  12      505.49      536.84     30.23 o 
   0   6  12      102.62       87.83     18.69 o 
   1   6  12     2310.38     2221.30     58.00 o 
   2   6  12        3.25        5.02      8.56 o 
   3   6  12       10.52       18.81      9.95 o 
   4   6  12      917.31      907.45     49.84 o 
   5   6  12      242.12      248.35     41.48 o 
   6   6  12      121.75      106.86     23.36 o 
   7   6  12      405.06      472.12     45.99 o 
   8   6  12       86.42       98.72     27.14 o 
   9   6  12       50.39       55.05     35.80 o 
  10   6  12       63.14      125.15     31.63 o 
  -8   7  12       80.12       63.94     36.78 o 
  -7   7  12       18.29       22.47     38.27 o 
  -6   7  12        8.65      -38.88     25.92 o 
  -5   7  12      169.58      236.98     96.41 o 
  -4   7  12       82.83       38.86     18.46 o 
  -3   7  12      173.63      189.74     28.39 o 
  -2   7  12      106.50      115.53     26.48 o 
  -1   7  12     1079.84      996.78     40.42 o 
   0   7  12      157.07      179.97     23.41 o 
   1   7  12      535.30      525.94     30.13 o 
   2   7  12      832.71      715.24     43.23 o 
   3   7  12      854.36      849.02     62.46 o 
   4   7  12      733.78      737.53     47.03 o 
   5   7  12        1.46      -17.40     12.61 o 
   6   7  12      160.01      168.96     29.65 o 
   7   7  12        1.54       -6.05     15.14 o 
   8   7  12       14.31       32.05     21.41 o 
   9   7  12       53.23       91.29     27.13 o 
  10   7  12        1.85       31.21     23.37 o 
  -7   8  12      292.01      390.32     70.85 o 
  -6   8  12       20.11       -5.18     29.38 o 
  -5   8  12       10.99       24.08     19.25 o 
  -4   8  12       41.13       54.73     20.84 o 
  -3   8  12      423.13      391.53     38.96 o 
  -2   8  12        0.15        2.21     14.13 o 
  -1   8  12      354.57      374.33     29.11 o 
   0   8  12       55.52       40.83     12.45 o 
   1   8  12      975.00      988.46     40.87 o 
   2   8  12        1.58       16.66     14.77 o 
   3   8  12     1545.30     1503.38     62.67 o 
   4   8  12      107.14      146.12     26.53 o 
   5   8  12      219.18      219.23     32.11 o 
   6   8  12      136.88      161.38     29.53 o 
   7   8  12      277.19      324.96     91.10 o 
   8   8  12        2.05       -8.82     18.47 o 
   9   8  12       33.92       60.11     25.04 o 
  -6   9  12       10.04       16.54     29.87 o 
  -5   9  12       12.54       27.40     32.83 o 
  -4   9  12      185.66      153.25     30.10 o 
  -3   9  12       17.94       47.16     19.99 o 
  -2   9  12        9.44       16.44     28.64 o 
  -1   9  12       35.09       49.18     25.43 o 
   0   9  12        3.98       27.73     12.58 o 
   1   9  12      322.61      236.09     29.84 o 
   2   9  12       36.30       32.05     18.33 o 
   3   9  12      197.46      174.33     35.92 o 
   4   9  12        0.01       -0.42     14.42 o 
   5   9  12       90.15      145.14     27.55 o 
   6   9  12        9.72       25.48     19.19 o 
   7   9  12        0.34       -6.78     35.67 o 
   8   9  12       71.65      102.42     26.64 o 
  -4  10  12        2.88       35.71     20.98 o 
  -3  10  12        9.76       20.46     19.39 o 
  -2  10  12        3.29       -1.23     28.64 o 
  -1  10  12      152.80      175.71     28.35 o 
   1  10  12      386.58      383.98     37.49 o 
   2  10  12      160.25      187.96     44.07 o 
   3  10  12      281.79      268.92     35.26 o 
   4  10  12        0.29        7.48     29.01 o 
   5  10  12       84.50       85.36     24.14 o 
   6  10  12       98.63      149.08     41.48 o 
   7  10  12       15.94       -4.63     18.06 o 
  -2  11  12        8.42       73.82     28.88 o 
  -1  11  12      151.89      153.56     38.76 o 
   0  11  12        6.90       29.63     28.88 o 
   1  11  12       16.45       74.06     34.81 o 
   2  11  12       59.89       65.74     32.59 o 
   3  11  12       30.18       28.93     21.00 o 
   4  11  12       49.63       59.83     29.75 o 
   5  11  12       11.24      -10.91     17.93 o 
  -6  -9  13      208.48      157.26     45.18 o 
  -5  -9  13       54.16      112.58     37.77 o 
  -4  -9  13        6.39       18.27     22.71 o 
  -3  -9  13       49.62       55.30     26.17 o 
   0  -9  13      649.08      635.96     71.84 o 
   1  -9  13       23.82       15.55     24.93 o 
   2  -9  13       41.71       20.74     26.66 o 
   3  -9  13       47.01       42.62     22.46 o 
  -7  -8  13        1.92       13.83     24.69 o 
  -6  -8  13      374.58      356.99     62.95 o 
  -5  -8  13        7.82       21.73     23.21 o 
  -4  -8  13      549.13      546.34     71.84 o 
  -3  -8  13      598.65      601.40     71.84 o 
  -2  -8  13       33.67       44.93     23.70 o 
  -1  -8  13      337.03      338.01     36.65 o 
   0  -8  13        4.85       17.03     21.97 o 
   1  -8  13      553.02      684.81     50.80 o 
   2  -8  13      129.07      142.14     27.93 o 
   3  -8  13      318.20      455.35     47.30 o 
   4  -8  13       29.18       14.56     19.20 o 
   5  -8  13       87.20      133.23     30.29 o 
  -8  -7  13       30.22       35.55     27.40 o 
  -7  -7  13        6.30       35.06     25.68 o 
  -6  -7  13      529.89      467.10     69.62 o 
  -5  -7  13      410.81      474.75     69.62 o 
  -4  -7  13      128.75      145.66     38.27 o 
  -3  -7  13      525.89      551.77     68.63 o 
  -2  -7  13       37.63       53.26     20.49 o 
  -1  -7  13      275.40      222.51     29.50 o 
   0  -7  13      625.09      675.60     46.05 o 
   1  -7  13      395.93      517.25     50.86 o 
   2  -7  13      212.25      217.77     30.63 o 
   3  -7  13        2.79       -5.65     15.04 o 
   4  -7  13      108.82      107.61     24.70 o 
   5  -7  13       63.75       47.28     22.64 o 
   6  -7  13      216.22      242.33     47.65 o 
  -9  -6  13       91.86      101.71     42.46 o 
  -8  -6  13      339.87      467.84     79.50 o 
  -7  -6  13      168.88      141.46     40.74 o 
  -6  -6  13      102.78      214.54     47.65 o 
  -5  -6  13       49.76       51.35     26.17 o 
  -4  -6  13      891.27      945.05     84.19 o 
  -3  -6  13       20.16       39.12     16.48 o 
  -2  -6  13      683.20      672.33     66.53 o 
  -1  -6  13     2223.65     2166.23    144.55 o 
   0  -6  13      108.31      144.72     17.94 o 
   1  -6  13      602.00      629.06     34.30 o 
   2  -6  13       19.68       26.39     14.92 o 
   3  -6  13     1364.40     1449.89     85.05 o 
   4  -6  13      118.00      118.81     26.05 o 
   5  -6  13      118.28      141.43     27.84 o 
   6  -6  13       17.33       17.49     17.76 o 
   7  -6  13      124.61      199.94     36.01 o 
  -9  -5  13      268.28      443.15     76.78 o 
  -8  -5  13      213.99      227.62     54.07 o 
  -7  -5  13      303.00      528.81     77.03 o 
  -6  -5  13      193.72      197.26     43.45 o 
  -5  -5  13     1291.61     1322.53     93.32 o 
  -4  -5  13      638.21      627.23     44.77 o 
  -3  -5  13      980.45     1116.66     55.52 o 
  -2  -5  13       87.86       74.40     18.28 o 
  -1  -5  13     1082.97     1110.95     63.82 o 
   0  -5  13      624.13      693.83     33.15 o 
   1  -5  13     2515.92     2325.81     70.42 o 
   2  -5  13     1152.46     1193.03     49.20 o 
   3  -5  13      247.89      238.40     30.13 o 
   4  -5  13      105.67       35.14     27.65 o 
   5  -5  13        3.67        5.03     17.62 o 
   6  -5  13        5.07        0.20     17.36 o 
   7  -5  13      325.93      346.87     43.29 o 
   8  -5  13      224.14      208.21     36.73 o 
 -10  -4  13       10.38       41.97     34.81 o 
  -9  -4  13       18.14        5.93     28.64 o 
  -8  -4  13      410.42      358.22     67.15 o 
  -7  -4  13        0.88       17.28     26.66 o 
  -6  -4  13      106.85      124.92     39.50 o 
  -5  -4  13      151.52      191.56     27.51 o 
  -4  -4  13       15.03       77.76     23.95 o 
  -3  -4  13       27.35        9.59     11.51 o 
  -2  -4  13     1998.21     1901.47    196.64 o 
  -1  -4  13      177.42      119.59     20.25 o 
   0  -4  13      100.66       80.70     17.80 o 
   1  -4  13      442.92      424.40     25.98 o 
   2  -4  13     1405.10     1405.82     45.40 o 
   3  -4  13       77.54      126.24     16.90 o 
   4  -4  13       24.80       23.98     19.63 o 
   5  -4  13     1960.27     2057.68     80.13 o 
   6  -4  13      359.57      323.16     39.05 o 
   7  -4  13      305.96      333.71     41.52 o 
   8  -4  13       49.14       76.01     36.66 o 
   9  -4  13       82.38      112.42     29.72 o 
 -10  -3  13      144.43      120.72     45.92 o 
  -9  -3  13      509.43      553.50     78.51 o 
  -8  -3  13        1.49        0.00     29.63 o 
  -7  -3  13      565.06      799.15     82.70 o 
  -6  -3  13       31.99       10.75     16.96 o 
  -5  -3  13     1631.85     1716.18     94.55 o 
  -4  -3  13      388.68      356.02     34.41 o 
  -3  -3  13     6357.87     6240.34    203.43 o 
  -2  -3  13     1691.63     1711.95     65.55 o 
  -1  -3  13     7734.96     7417.34    179.54 o 
   0  -3  13     1079.39      943.92    132.20 o 
   1  -3  13     3169.73     3168.98     71.07 o 
   2  -3  13        2.27        5.68      8.34 o 
   3  -3  13     3533.95     3474.81     80.83 o 
   4  -3  13      204.61      223.86     22.31 o 
   5  -3  13      428.46      435.68     39.41 o 
   6  -3  13      385.13      434.54     41.80 o 
   7  -3  13        4.70       -9.52     14.19 o 
   8  -3  13        0.27       -7.47     18.84 o 
   9  -3  13      140.19      161.53     37.16 o 
 -10  -2  13        9.84        7.16     27.16 o 
  -9  -2  13        5.66       -6.42     28.14 o 
  -8  -2  13       16.15        7.90     25.18 o 
  -7  -2  13       24.09       27.84     20.86 o 
  -6  -2  13       93.45      160.71     36.29 o 
  -5  -2  13       22.79       57.00     26.79 o 
  -4  -2  13      124.28       85.62     19.38 o 
  -3  -2  13      158.86      149.30     37.40 o 
  -2  -2  13      318.72      315.00     44.44 o 
  -1  -2  13     1471.80     1426.63     71.47 o 
   0  -2  13      285.33      296.24     29.23 o 
   1  -2  13     2087.07     1936.62    105.05 o 
   2  -2  13      104.69      130.64     14.82 o 
   3  -2  13      162.71      133.00     16.80 o 
   4  -2  13       25.01       17.95     11.02 o 
   5  -2  13       56.53       40.57     14.88 o 
   6  -2  13      101.80      138.75     25.05 o 
   7  -2  13     1805.02     1856.86    105.91 o 
   8  -2  13       34.10       23.55     16.88 o 
   9  -2  13        2.38       14.55     26.66 o 
  10  -2  13        0.14       22.17     19.73 o 
 -10  -1  13       82.85      100.23     41.97 o 
  -9  -1  13      625.75      662.13     77.52 o 
  -8  -1  13      285.20      257.12     36.98 o 
  -7  -1  13     1214.11     1418.89     67.62 o 
  -6  -1  13       42.16       74.49     21.55 o 
  -5  -1  13     1892.03     2069.68     77.92 o 
  -4  -1  13        2.01        4.94     12.72 o 
  -3  -1  13     7641.59     6833.35    551.40 o 
  -2  -1  13     1185.54     1128.79     68.88 o 
  -1  -1  13     7358.90     7403.70    176.84 o 
   0  -1  13     1378.34     1329.73     54.24 o 
   1  -1  13     4758.43     3985.76    121.34 o 
   2  -1  13      155.00      141.36     14.89 o 
   3  -1  13     3488.55     3301.71     74.07 o 
   4  -1  13       12.83        6.25     11.21 o 
   5  -1  13     5094.60     5419.74    160.02 o 
   6  -1  13       58.28       46.85     14.24 o 
   7  -1  13      526.85      614.43     67.52 o 
   8  -1  13       78.34       89.34     24.11 o 
   9  -1  13       54.56       47.62     29.38 o 
  10  -1  13        0.22        2.29     19.07 o 
  -9   0  13      210.10      154.26     31.45 o 
  -8   0  13      113.76      101.15     27.42 o 
  -7   0  13      824.83      867.03     75.42 o 
  -6   0  13       75.81      104.37     24.25 o 
  -5   0  13      472.24      478.56     49.25 o 
  -4   0  13       13.33       18.71     15.48 o 
  -3   0  13       58.55       58.69     16.87 o 
  -2   0  13     3115.89     2947.02     90.77 o 
  -1   0  13      126.83      208.34     42.34 o 
   0   0  13      757.49      815.48     48.02 o 
   1   0  13       38.53       20.75     12.59 o 
   2   0  13      807.22      735.68     27.03 o 
   3   0  13     1682.51     1582.55     44.91 o 
   4   0  13      809.47      717.18     32.48 o 
   5   0  13       25.50       20.64     10.98 o 
   6   0  13       71.71       80.94     15.41 o 
   7   0  13        1.71       22.78     12.42 o 
   8   0  13      924.88     1033.35     60.30 o 
   9   0  13       78.03      127.14     27.88 o 
  10   0  13        3.44       63.94     38.51 o 
 -10   1  13       32.39       46.91     27.90 o 
  -9   1  13      101.66      177.26     50.12 o 
  -8   1  13       18.87       31.27     21.59 o 
  -7   1  13      563.45      709.27     73.57 o 
  -6   1  13        9.96        4.91     17.42 o 
  -5   1  13     3751.93     3691.60    350.82 o 
  -4   1  13      594.61      691.56     45.79 o 
  -3   1  13     1346.29     1215.25     89.37 o 
  -2   1  13       59.79       59.36     15.97 o 
  -1   1  13     5426.60     4856.46    161.95 o 
   0   1  13     1011.41      925.50     43.70 o 
   1   1  13     5488.14     5318.52    134.41 o 
   2   1  13     2415.86     2591.13     90.98 o 
   3   1  13     4042.89     3861.21     81.05 o 
   4   1  13      787.37      687.34     37.06 o 
   5   1  13     5064.64     4525.30    236.78 o 
   6   1  13      101.95      141.59     22.12 o 
   7   1  13     1267.47     1455.93     57.86 o 
   8   1  13       99.74      138.17     25.39 o 
   9   1  13       86.81      100.97     37.03 o 
  10   1  13       47.43       84.43     38.27 o 
 -10   2  13        0.14       53.82     31.60 o 
  -9   2  13      222.03      214.54     44.44 o 
  -8   2  13       17.17        5.68     27.16 o 
  -7   2  13      680.06      765.20     55.16 o 
  -6   2  13      428.58      450.88     43.36 o 
  -5   2  13     4360.65     4392.15    129.20 o 
  -4   2  13     1113.54     1151.11    103.94 o 
  -3   2  13     2369.18     2369.66     82.11 o 
  -2   2  13      361.31      429.44     34.88 o 
  -1   2  13      215.62      251.57     27.38 o 
   0   2  13     2745.07     2661.46     83.18 o 
   1   2  13      119.83      174.97     22.98 o 
   2   2  13     4203.79     4012.12     81.31 o 
   3   2  13        0.15       -0.17      7.77 o 
   4   2  13     2585.05     2570.34     75.15 o 
   5   2  13       44.62       45.10     16.60 o 
   6   2  13      130.65      134.97     22.10 o 
   7   2  13      641.97      571.79     49.00 o 
   8   2  13      915.90      930.30     56.16 o 
   9   2  13        5.32       17.53     26.66 o 
  10   2  13      428.03      509.31     76.53 o 
 -10   3  13      136.32       67.64     35.06 o 
  -9   3  13       10.96       24.93     29.38 o 
  -8   3  13      179.05      155.78     51.10 o 
  -7   3  13      673.31      693.73     88.88 o 
  -6   3  13       51.09       65.37     22.00 o 
  -5   3  13     1716.84     1728.87     73.39 o 
  -4   3  13      689.14      768.44    132.94 o 
  -3   3  13      255.17      255.09     30.12 o 
  -2   3  13        3.63       22.00     13.87 o 
  -1   3  13     2572.90     2493.80     96.90 o 
   0   3  13      545.12      398.09     33.25 o 
   1   3  13     3339.44     3218.25    170.72 o 
   2   3  13     1254.42     1194.28     36.86 o 
   3   3  13      295.39      265.54     23.43 o 
   4   3  13      420.66      421.20     39.92 o 
   5   3  13     3475.24     3360.09     79.64 o 
   6   3  13      632.49      621.31     34.72 o 
   7   3  13      542.84      673.33     47.66 o 
   8   3  13        0.95      -13.47     13.30 o 
   9   3  13      441.87      625.98     52.45 o 
  10   3  13       89.85      131.83     46.91 o 
  -9   4  13       95.74       77.77     39.75 o 
  -8   4  13       17.44        0.49     26.91 o 
  -7   4  13      777.41      768.53     96.28 o 
  -6   4  13      314.66      358.47     65.18 o 
  -5   4  13     2040.04     1994.48    216.14 o 
  -4   4  13      258.78      243.08     35.80 o 
  -3   4  13     1510.26     1575.63     65.03 o 
  -2   4  13      379.32      362.32     34.27 o 
  -1   4  13     2018.92     2147.19    130.35 o 
   0   4  13        4.20        5.56     10.82 o 
   1   4  13     1032.19      956.19     38.92 o 
   2   4  13     1433.71     1477.79     81.72 o 
   3   4  13      357.84      286.93     21.87 o 
   4   4  13     4401.04     4167.61    129.02 o 
   5   4  13        0.22      -10.48      8.16 o 
   6   4  13     1343.06     1360.93     61.17 o 
   7   4  13        0.14      -15.43     14.89 o 
   8   4  13      287.65      323.10     44.93 o 
   9   4  13       17.63       16.09     19.09 o 
  10   4  13      670.39      643.90     56.84 o 
  -9   5  13        5.10       20.49     29.13 o 
  -8   5  13      197.79      253.54     56.54 o 
  -7   5  13        2.60       -4.44     25.92 o 
  -6   5  13      191.38      159.24     49.38 o 
  -5   5  13      883.89      934.44     96.78 o 
  -4   5  13      868.41      863.69     53.45 o 
  -3   5  13     2309.94     2083.65     83.07 o 
  -2   5  13     1475.39     1425.72     62.76 o 
  -1   5  13       11.41       16.18     10.39 o 
   0   5  13     1879.68     1936.99     52.23 o 
   1   5  13     1590.83     1555.06     48.58 o 
   2   5  13     3020.11     3112.10     72.79 o 
   3   5  13     2509.84     2542.42     64.98 o 
   4   5  13        6.15       12.94     10.62 o 
   5   5  13       27.36       20.97     16.27 o 
   6   5  13      758.60      818.08     51.80 o 
   7   5  13       83.45      109.94     47.52 o 
   8   5  13       39.00       22.92     18.24 o 
   9   5  13       44.78       85.54     27.28 o 
  10   5  13        8.80       15.00     20.94 o 
  -8   6  13       76.77       79.50     39.01 o 
  -7   6  13      337.06      277.74     59.00 o 
  -6   6  13      105.69      133.56     39.99 o 
  -5   6  13      136.68      109.86     39.99 o 
  -4   6  13       29.21       38.02     28.64 o 
  -3   6  13     1023.85      839.19     53.36 o 
  -2   6  13      112.74      119.23     23.25 o 
  -1   6  13       96.44      117.51     15.50 o 
   0   6  13      235.39      243.01     21.87 o 
   1   6  13      700.29      746.42     39.20 o 
   2   6  13      114.50       99.89     15.94 o 
   3   6  13     2887.72     2812.80    101.68 o 
   4   6  13     2196.99     2017.16     77.64 o 
   5   6  13        3.08        2.45     15.03 o 
   6   6  13     1381.51     1306.88     64.33 o 
   7   6  13      169.40      174.31     29.70 o 
   8   6  13      286.31      346.88     40.50 o 
   9   6  13       15.45       11.51     37.53 o 
  10   6  13       40.78       45.67     26.13 o 
  -7   7  13       17.23       -9.13     29.63 o 
  -6   7  13      224.89      326.37     63.20 o 
  -5   7  13       13.57       46.91     30.37 o 
  -4   7  13      338.81      369.08     67.64 o 
  -3   7  13      930.68      818.65     89.37 o 
  -2   7  13     2535.20     2607.34     93.31 o 
  -1   7  13     1017.12      966.99     40.69 o 
   0   7  13     1807.61     1770.48     72.42 o 
   1   7  13       55.30       67.34     14.90 o 
   2   7  13     1422.50     1388.73     47.01 o 
   3   7  13     1027.57     1024.04     79.12 o 
   4   7  13      723.44      753.41     72.21 o 
   5   7  13      213.18      224.15     32.63 o 
   6   7  13      343.23      404.01     54.93 o 
   7   7  13       92.08      111.16     26.45 o 
   8   7  13      479.19      505.50     51.35 o 
   9   7  13       24.22       48.75     45.92 o 
  -6   8  13        0.55      -28.64     29.13 o 
  -5   8  13       18.72        8.89     29.63 o 
  -4   8  13        4.04       15.31     26.91 o 
  -3   8  13       57.65       76.53     32.59 o 
  -2   8  13       78.18       64.93     33.58 o 
  -1   8  13      206.75      188.93     23.10 o 
   0   8  13       71.15       74.01     16.11 o 
   1   8  13       10.03       21.48     11.60 o 
   2   8  13      857.84      860.58     48.94 o 
   3   8  13      258.66      296.25     33.85 o 
   4   8  13       79.27       88.85     23.25 o 
   5   8  13        0.12        2.31     23.70 o 
   6   8  13      473.92      439.40     61.23 o 
   7   8  13       13.25       55.50     22.83 o 
   8   8  13       44.96       36.78     65.30 o 
   9   8  13        7.28       35.76     21.33 o 
  -5   9  13       10.32       34.81     33.08 o 
  -4   9  13      112.51      154.05     46.41 o 
  -3   9  13       13.28      -24.44     24.44 o 
  -2   9  13      542.08      536.22     66.41 o 
  -1   9  13      506.83      498.52     40.93 o 
   0   9  13     1430.02     1472.88     96.53 o 
   1   9  13      258.54      276.16     32.18 o 
   2   9  13      940.02      843.39     51.56 o 
   3   9  13      104.09      154.11     54.07 o 
   4   9  13     1228.49     1039.41     60.48 o 
   5   9  13      490.30      552.97     83.57 o 
   6   9  13      466.93      509.42     50.27 o 
   7   9  13        8.43       42.99     20.40 o 
   8   9  13       74.00      127.32     29.24 o 
  -4  10  13       56.28       68.14     35.80 o 
  -3  10  13       29.85       30.37     32.83 o 
  -2  10  13       18.66      -19.26     25.43 o 
  -1  10  13      119.64      123.19     37.28 o 
   0  10  13        3.71        8.39     23.70 o 
   1  10  13        1.65       22.24     16.30 o 
   2  10  13      706.79      715.03    121.09 o 
   3  10  13       79.43      144.85     28.47 o 
   4  10  13       27.38       31.18     20.62 o 
   5  10  13        2.41      -18.37     27.28 o 
   6  10  13       35.29       51.37     22.06 o 
   1  11  13      129.62      241.94     48.64 o 
   2  11  13      399.14      403.19     42.93 o 
   3  11  13       52.84      118.78     26.47 o 
   4  11  13      133.11      163.16     31.55 o 
  -5  -9  14        3.97       22.47     21.97 o 
  -4  -9  14       55.52       66.41     26.91 o 
  -3  -9  14       27.02       40.49     26.91 o 
   0  -9  14       49.18       52.09     28.39 o 
   1  -9  14       81.28      113.81     35.80 o 
   2  -9  14       15.35       -2.47     24.93 o 
  -7  -8  14       20.77       -2.22     23.45 o 
  -6  -8  14      192.71      206.64     50.36 o 
  -5  -8  14        0.07       29.63     21.23 o 
  -4  -8  14      219.26      237.50     50.12 o 
  -3  -8  14       45.18       17.28     25.92 o 
  -2  -8  14       14.65        4.44     17.28 o 
  -1  -8  14       73.81       53.33     28.14 o 
   0  -8  14       22.96       48.14     26.42 o 
   1  -8  14      257.25      192.57     42.22 o 
   2  -8  14       96.49      142.20     39.25 o 
   3  -8  14      174.67      132.33     40.98 o 
   4  -8  14        4.33       12.34     25.68 o 
  -8  -7  14        0.36       39.01     20.74 o 
  -7  -7  14       51.13       53.82     31.11 o 
  -6  -7  14       83.60       77.77     31.11 o 
  -5  -7  14        3.74       -1.73     20.74 o 
  -4  -7  14       16.64      -12.10     19.01 o 
  -3  -7  14       13.01       55.79     27.16 o 
  -2  -7  14       12.02        1.84     13.31 o 
  -1  -7  14       12.84       28.71     15.49 o 
   0  -7  14      124.98      121.46     32.59 o 
   1  -7  14       44.07       92.58     29.13 o 
   2  -7  14      186.33      161.71     41.48 o 
   3  -7  14        0.93       -0.25     24.69 o 
   4  -7  14       67.29      119.49     37.28 o 
   5  -7  14        8.56        2.22     25.68 o 
   6  -7  14       32.36       31.11     27.40 o 
  -9  -6  14        6.95       27.90     27.40 o 
  -8  -6  14       26.80       51.10     38.76 o 
  -7  -6  14        0.33       11.85     20.74 o 
  -6  -6  14      286.91      272.80     55.55 o 
  -5  -6  14      417.32      486.85     68.14 o 
  -4  -6  14        1.37       23.21     20.00 o 
  -3  -6  14       14.71       18.99     15.70 o 
  -2  -6  14      458.38      471.26     57.52 o 
  -1  -6  14      447.85      417.44     38.39 o 
   0  -6  14      246.24      229.12     29.68 o 
   1  -6  14        0.64       -3.56     26.05 o 
   2  -6  14      124.64      186.39     42.71 o 
   3  -6  14      360.63      300.20     53.82 o 
   4  -6  14        8.17       15.55     24.44 o 
   5  -6  14        3.46        5.68     22.22 o 
   6  -6  14       27.62       50.61     32.59 o 
   7  -6  14       59.44       52.59     26.66 o 
  -9  -5  14        0.67       -4.44     28.64 o 
  -8  -5  14       22.09       49.13     36.04 o 
  -7  -5  14      627.73      612.51     83.69 o 
  -6  -5  14       46.36       87.40     31.35 o 
  -5  -5  14      219.91      148.62     39.75 o 
  -4  -5  14       48.43       38.24     24.81 o 
  -3  -5  14      493.03      460.36     64.19 o 
  -2  -5  14        1.00        8.94     11.49 o 
  -1  -5  14      100.21       78.26     19.32 o 
   0  -5  14       26.85        5.53     13.00 o 
   1  -5  14      578.93      605.15     43.26 o 
   2  -5  14        5.42       22.63     13.08 o 
   3  -5  14      105.05       67.15     29.87 o 
   4  -5  14      317.38      269.10     48.39 o 
   5  -5  14       83.82       76.18     23.28 o 
   6  -5  14      247.91      341.05     46.54 o 
   7  -5  14       21.87       35.21     22.30 o 
   8  -5  14       49.70      100.44     28.37 o 
 -10  -4  14       16.32        7.65     39.01 o 
  -9  -4  14       85.14      103.20     42.46 o 
  -8  -4  14       75.46       73.82     39.99 o 
  -7  -4  14       42.82       45.92     31.35 o 
  -6  -4  14      234.44      239.72     51.84 o 
  -5  -4  14      407.00      345.04     37.03 o 
  -4  -4  14        2.64       30.16     22.22 o 
  -3  -4  14      703.86      703.15     46.18 o 
  -2  -4  14     1003.20      975.60     51.42 o 
  -1  -4  14       92.29      102.62     20.21 o 
   0  -4  14     1291.88     1205.33     55.07 o 
   1  -4  14     2694.57     2613.04    196.15 o 
   2  -4  14       87.70      117.74     22.07 o 
   3  -4  14       85.30      117.09     21.12 o 
   4  -4  14      274.32      307.61     49.87 o 
   5  -4  14        0.15       21.37     18.06 o 
   6  -4  14      170.02      191.25     31.33 o 
   7  -4  14       28.78       24.27     19.40 o 
   8  -4  14       63.70      100.99     27.00 o 
 -10  -3  14       59.41       53.57     37.53 o 
  -9  -3  14       84.66      125.66     46.41 o 
  -8  -3  14       57.33       76.04     39.75 o 
  -7  -3  14        2.02      -31.35     22.71 o 
  -6  -3  14      330.72      421.73     43.16 o 
  -5  -3  14       30.79       17.91     17.60 o 
  -4  -3  14      437.99      379.96     62.21 o 
  -3  -3  14      513.94      515.36     50.36 o 
  -2  -3  14        1.93       -7.80     11.00 o 
  -1  -3  14     1512.00     1462.05     61.17 o 
   0  -3  14      891.79      657.19     42.78 o 
   1  -3  14      263.61      234.84     30.98 o 
   2  -3  14       10.86        9.39     12.44 o 
   3  -3  14     1101.79     1069.23     50.97 o 
   4  -3  14      256.03      273.75     30.51 o 
   5  -3  14      209.75      219.19     30.11 o 
   6  -3  14       26.41       10.92     15.48 o 
   7  -3  14       73.39       59.70     21.82 o 
   8  -3  14      135.53      148.00     30.13 o 
   9  -3  14       22.42        3.88     18.98 o 
 -10  -2  14        1.02       17.78     34.07 o 
  -9  -2  14      362.55      407.10     67.89 o 
  -8  -2  14       18.56       32.59     31.35 o 
  -7  -2  14      210.95      276.84     37.96 o 
  -6  -2  14      832.36      756.81     53.27 o 
  -5  -2  14        2.62       -1.86     14.73 o 
  -4  -2  14     1729.05     1890.08     85.91 o 
  -3  -2  14      963.03      986.71     51.76 o 
  -2  -2  14      827.34      816.18     49.75 o 
  -1  -2  14     1076.22      985.24     48.26 o 
   0  -2  14     2067.21     2019.63     72.52 o 
   1  -2  14       38.27       15.79     14.20 o 
   2  -2  14      786.69      732.91     44.23 o 
   3  -2  14      725.74      759.23     45.23 o 
   4  -2  14     1565.25     1549.60    102.70 o 
   5  -2  14      211.68      228.89     23.46 o 
   6  -2  14      713.08      624.62     46.79 o 
   7  -2  14      239.06      323.11     55.30 o 
   8  -2  14       15.68       47.05     22.21 o 
   9  -2  14       35.01       66.59     23.02 o 
 -10  -1  14      163.94      207.87     52.34 o 
  -9  -1  14      175.72      193.31     49.62 o 
  -8  -1  14      129.60      117.68     29.28 o 
  -7  -1  14     2108.58     1995.13    157.39 o 
  -6  -1  14      216.97      188.99     31.57 o 
  -5  -1  14        4.83        8.38     15.61 o 
  -4  -1  14      191.42      230.88     30.54 o 
  -3  -1  14        0.91        4.78     13.39 o 
  -2  -1  14      319.89      289.30     62.95 o 
  -1  -1  14      176.01      206.02     25.52 o 
   0  -1  14      590.42      554.30     38.75 o 
   1  -1  14     1914.17     1960.36    118.13 o 
   2  -1  14     1247.60     1157.11     52.21 o 
   3  -1  14      205.31      216.50     67.52 o 
   4  -1  14      193.64      205.30     38.64 o 
   5  -1  14     1312.82     1314.65     45.67 o 
   6  -1  14       46.79       60.85     14.96 o 
   7  -1  14       89.99       46.16     36.17 o 
   8  -1  14        4.16       13.82     17.95 o 
   9  -1  14       46.72        7.69     18.20 o 
  10  -1  14        0.98      -16.98     22.10 o 
  -9   0  14      133.93      203.63     53.57 o 
  -8   0  14       37.78       22.85     21.30 o 
  -7   0  14      264.31      279.43     37.79 o 
  -6   0  14      673.07      631.48     50.10 o 
  -5   0  14     1798.81     1779.78     73.49 o 
  -4   0  14     2435.58     2617.38     90.69 o 
  -3   0  14     1508.72     1471.07     62.65 o 
  -2   0  14      227.52      190.54     26.54 o 
  -1   0  14      169.76      142.26     24.32 o 
   0   0  14      542.06      445.96     37.03 o 
   1   0  14        1.35        5.95     10.91 o 
   2   0  14     1593.35     1376.20     66.29 o 
   3   0  14       40.53       34.85     14.11 o 
   4   0  14     1839.57     1626.17     63.53 o 
   5   0  14      575.30      530.23     31.04 o 
   6   0  14     1483.25     1403.59    116.30 o 
   7   0  14       21.63       28.73     19.41 o 
   8   0  14      374.85      334.18     37.66 o 
   9   0  14      104.17      160.04     28.83 o 
  10   0  14       60.78      156.52     49.13 o 
 -10   1  14        4.39       15.80     27.65 o 
  -9   1  14       44.03       21.73     35.06 o 
  -8   1  14      437.54      461.20     48.32 o 
  -7   1  14      876.75      941.77     61.34 o 
  -6   1  14      440.63      436.37     43.34 o 
  -5   1  14     3092.86     3152.35    115.66 o 
  -4   1  14     1584.31     1585.76     87.52 o 
  -3   1  14        4.87        7.47     15.06 o 
  -2   1  14     2143.60     1911.32    186.64 o 
  -1   1  14      366.75      272.97     29.03 o 
   0   1  14      641.98      705.66     42.40 o 
   1   1  14      813.96      852.62     42.94 o 
   2   1  14     1238.29     1015.05     47.31 o 
   3   1  14      299.85      296.37     30.65 o 
   4   1  14      456.67      394.49     33.98 o 
   5   1  14      663.53      611.32     32.63 o 
   6   1  14      108.75       92.53     17.32 o 
   7   1  14      302.71      326.40     28.49 o 
   8   1  14      663.99      793.51     52.72 o 
   9   1  14       79.53       96.78     38.02 o 
  10   1  14        3.14       76.53     37.28 o 
 -10   2  14       10.62       23.21     29.38 o 
  -9   2  14       30.22       49.62     40.98 o 
  -8   2  14      102.95       93.57     43.20 o 
  -7   2  14     1084.23     1052.09     77.40 o 
  -6   2  14        6.03      -17.49     17.92 o 
  -5   2  14     1943.14     1992.59     80.49 o 
  -4   2  14      406.54      447.59     41.01 o 
  -3   2  14      689.29      681.75     46.49 o 
  -2   2  14      211.12      151.74     35.18 o 
  -1   2  14      183.06      144.32     22.43 o 
   0   2  14      677.39      685.19     42.42 o 
   1   2  14      225.13      257.07     28.00 o 
   2   2  14      366.77      369.00     32.86 o 
   3   2  14        3.44        7.56     10.14 o 
   4   2  14     1561.44     1657.21     75.17 o 
   5   2  14      336.91      370.49     55.55 o 
   6   2  14     1658.37     1489.51     49.52 o 
   7   2  14       80.66       61.97     15.48 o 
   8   2  14       35.29       49.78     19.42 o 
   9   2  14       11.63        4.20     27.65 o 
  10   2  14       71.83      133.81     45.67 o 
  -9   3  14       25.35       61.23     31.85 o 
  -8   3  14      240.84      286.13     63.69 o 
  -7   3  14       39.92       -1.73     28.39 o 
  -6   3  14     1354.62     1367.27    150.72 o 
  -5   3  14      198.71      234.12     32.67 o 
  -4   3  14      546.95      494.64     69.00 o 
  -3   3  14     4061.94     4080.00    120.53 o 
  -2   3  14     1633.99     1406.62    238.73 o 
  -1   3  14      772.05      741.32     46.10 o 
   0   3  14      274.51      281.60     30.30 o 
   1   3  14     3317.66     3123.47    111.10 o 
   2   3  14        3.72        2.15     10.74 o 
   3   3  14      588.27      501.42     77.52 o 
   4   3  14     1551.13     1457.69     72.34 o 
   5   3  14       35.65       37.61     11.86 o 
   6   3  14       14.41       19.55     10.82 o 
   7   3  14     1384.30     1555.95     67.73 o 
   8   3  14       44.68       75.10     21.81 o 
   9   3  14       67.06       93.56     26.00 o 
  10   3  14      294.01      356.99     64.93 o 
  -9   4  14       20.32        2.47     27.65 o 
  -8   4  14        2.63       -8.39     25.43 o 
  -7   4  14      151.09       79.50     41.97 o 
  -6   4  14       19.83        0.49     29.63 o 
  -5   4  14      680.35      636.49     59.62 o 
  -4   4  14        5.03        4.12     14.99 o 
  -3   4  14      121.86      137.74     25.22 o 
  -2   4  14      381.60      430.51     39.50 o 
  -1   4  14      211.06      215.61     49.99 o 
   0   4  14      175.44      235.56     29.10 o 
   1   4  14       19.64       28.40     14.20 o 
   2   4  14       73.56       95.79     19.75 o 
   3   4  14      631.64      824.04     61.72 o 
   4   4  14      318.22      393.41     26.87 o 
   5   4  14      924.64     1024.56     41.27 o 
   6   4  14      343.21      428.35     39.62 o 
   7   4  14      870.66     1017.38     60.14 o 
   8   4  14      407.68      402.99     42.85 o 
   9   4  14       22.28       24.35     25.18 o 
  10   4  14        0.61       -1.76     20.10 o 
  -8   5  14       44.43       64.68     34.56 o 
  -6   5  14       59.03      121.96     46.66 o 
  -5   5  14        2.75       14.32     29.38 o 
  -4   5  14      314.43      364.45     39.20 o 
  -3   5  14       82.05       56.12     20.42 o 
  -2   5  14      534.44      582.26     44.78 o 
  -1   5  14      578.36      599.30     43.87 o 
   0   5  14     2692.89     2595.77    141.96 o 
   1   5  14      114.56      117.20     23.41 o 
   2   5  14      359.67      305.62     31.40 o 
   3   5  14      954.51     1000.60     88.88 o 
   4   5  14      138.99      212.33     21.00 o 
   5   5  14        8.04       -3.39     28.76 o 
   6   5  14      538.86      511.14     43.73 o 
   7   5  14      149.78      205.81     43.08 o 
   8   5  14       40.51       -3.80     17.29 o 
   9   5  14      472.19      587.89     82.46 o 
  10   5  14        4.63       17.65     23.82 o 
  -8   6  14       27.00       14.81     30.37 o 
  -7   6  14        9.98       19.75     28.88 o 
  -5   6  14        0.99      -12.59     20.98 o 
  -4   6  14      599.50      645.84     83.94 o 
  -3   6  14        9.55       44.39     42.83 o 
  -2   6  14        1.44       -5.63     13.55 o 
  -1   6  14      198.05      257.11     36.17 o 
   0   6  14     1452.88     1571.86     85.30 o 
   1   6  14      100.00      158.34     26.22 o 
   2   6  14        3.38       12.97     10.61 o 
   3   6  14        1.87        7.28     10.91 o 
   4   6  14      859.50      917.59     85.05 o 
   5   6  14      108.81      168.70     28.12 o 
   6   6  14      406.05      348.21     39.25 o 
   7   6  14        7.14        5.97     18.54 o 
   8   6  14       26.04       14.50     18.28 o 
   9   6  14      175.21      230.49     37.40 o 
  -7   7  14       28.56      106.65     45.67 o 
  -6   7  14       18.57       43.94     34.56 o 
  -5   7  14        1.91      -30.12     23.21 o 
  -4   7  14       21.48       28.64     28.64 o 
  -3   7  14        1.60       53.57     30.61 o 
  -2   7  14      562.98      463.56     78.01 o 
  -1   7  14        0.58       33.32     17.88 o 
   0   7  14      644.02      699.28     57.89 o 
   1   7  14      147.20      144.92     34.07 o 
   2   7  14      436.64      428.92     38.74 o 
   3   7  14      166.28      221.70     42.96 o 
   4   7  14        7.28       16.51     16.34 o 
   5   7  14      154.85      240.89     33.43 o 
   6   7  14        1.11      -12.46     15.94 o 
   7   7  14        4.20       -1.07     18.84 o 
   8   7  14      114.35      137.76     30.19 o 
   9   7  14       35.81       72.47     26.57 o 
  -6   8  14        1.49       19.50     35.80 o 
  -5   8  14      108.83      165.90     48.39 o 
  -4   8  14      201.62      114.06     42.46 o 
  -3   8  14       99.25       47.65     31.60 o 
  -2   8  14      279.20      296.75     57.77 o 
  -1   8  14      237.54      284.88     35.88 o 
   0   8  14        5.96       -7.39     16.29 o 
   1   8  14        1.47       15.44     14.29 o 
   2   8  14      257.57      269.59     45.43 o 
   3   8  14       79.52       76.04     28.88 o 
   4   8  14        4.67       50.55     19.91 o 
   5   8  14      715.77      706.91     53.30 o 
   6   8  14       65.80       26.06     19.36 o 
   7   8  14       25.11       28.20     19.77 o 
   8   8  14      163.85      156.93     32.99 o 
  -5   9  14       14.66      -11.60     29.63 o 
  -4   9  14       49.33       72.34     40.49 o 
  -3   9  14        1.37       27.40     30.12 o 
  -2   9  14       54.82       48.88     32.09 o 
   0   9  14        2.83       10.20     21.73 o 
   1   9  14       87.89      115.05     33.82 o 
   2   9  14      150.20      169.11     36.78 o 
   3   9  14        0.05       21.23     21.48 o 
   4   9  14       42.54       31.60     27.65 o 
   5   9  14      202.37      138.07     32.83 o 
   6   9  14        1.59       22.32     24.44 o 
   7   9  14       19.06       18.76     20.23 o 
  -3  10  14       25.89       31.60     30.12 o 
  -2  10  14      165.16      148.37     45.18 o 
   1  10  14       79.15       95.30     32.09 o 
   2  10  14        4.36       -7.90     21.23 o 
   3  10  14       33.32       83.20     31.60 o 
   4  10  14      147.93      138.50     39.25 o 
   5  10  14      379.48      323.91     59.99 o 
   6  10  14        0.33       27.78     19.32 o 
   2  11  14       21.14        5.68     22.47 o 
   3  11  14       28.46       11.60     25.68 o 
   4  11  14       18.55       59.99     30.37 o 
  -4  -9  15        6.84       15.06     21.48 o 
  -3  -9  15       24.58       37.28     27.40 o 
   0  -9  15        0.84       26.17     23.21 o 
   1  -9  15        1.54        0.74     23.45 o 
  -6  -8  15       20.77      -21.48     19.26 o 
  -5  -8  15       13.47        0.00     23.45 o 
  -4  -8  15       10.51        3.46     21.97 o 
  -3  -8  15      174.30      186.64     45.43 o 
  -2  -8  15        7.68        5.18     19.50 o 
  -1  -8  15        4.98       30.86     24.69 o 
   0  -8  15      340.74      394.27     59.50 o 
   1  -8  15        0.02       13.58     21.73 o 
   2  -8  15      153.63      195.53     47.65 o 
   3  -8  15        0.04       35.06     27.40 o 
   4  -8  15       65.47       79.74     33.33 o 
  -7  -7  15       27.10       55.79     31.35 o 
  -6  -7  15       80.09       57.52     28.39 o 
  -5  -7  15      797.65      940.36     96.78 o 
  -4  -7  15      535.96      526.10     72.09 o 
  -3  -7  15        1.92       10.37     18.02 o 
  -2  -7  15       74.32       76.83     20.91 o 
  -1  -7  15      774.79     1006.28     85.67 o 
   0  -7  15      182.38      177.51     38.51 o 
   1  -7  15      331.14      368.84     56.78 o 
   2  -7  15       31.49       34.32     23.95 o 
   3  -7  15       49.22       63.94     33.58 o 
   4  -7  15       35.31        3.70     23.70 o 
   5  -7  15       31.65       45.92     31.85 o 
  -8  -6  15        7.99       52.59     38.27 o 
  -7  -6  15       56.40       70.61     32.34 o 
  -6  -6  15        3.26       24.69     27.16 o 
  -5  -6  15      121.72      188.12     46.66 o 
  -4  -6  15      162.61      184.91     45.43 o 
  -3  -6  15       56.27       62.52     18.80 o 
  -2  -6  15       64.52       59.95     17.59 o 
  -1  -6  15      123.45      142.48     24.47 o 
   0  -6  15       23.30       40.64     30.49 o 
   1  -6  15       16.13        3.21     19.26 o 
   2  -6  15      670.02      707.80     74.06 o 
   3  -6  15        0.48       -4.44     20.49 o 
   4  -6  15       24.22       27.65     24.93 o 
   5  -6  15       78.84       93.57     34.56 o 
   6  -6  15       60.31       80.24     36.04 o 
  -9  -5  15       52.92       91.10     43.45 o 
  -8  -5  15      663.86      582.39     87.15 o 
  -7  -5  15       19.40       89.37     40.98 o 
  -6  -5  15      401.11      231.08     50.12 o 
  -5  -5  15       35.10       86.65     32.34 o 
  -4  -5  15     2075.65     2070.65     83.00 o 
  -3  -5  15     1747.41     1750.15     73.22 o 
  -2  -5  15       44.51       38.11     16.81 o 
  -1  -5  15      183.47      148.32     26.79 o 
   0  -5  15     1202.67     1185.28    170.22 o 
   1  -5  15     1060.19     1083.64     56.06 o 
   2  -5  15      505.21      466.85     61.23 o 
   3  -5  15      186.36      157.26     38.76 o 
   4  -5  15        3.18        6.91     20.98 o 
   5  -5  15      166.87      313.54     55.79 o 
   6  -5  15      349.88      459.44     68.39 o 
   7  -5  15        8.40       52.59     30.37 o 
  -9  -4  15        3.91       13.33     31.85 o 
  -8  -4  15       26.47       13.08     34.56 o 
  -7  -4  15       18.19       50.61     36.29 o 
  -6  -4  15        4.98      -17.03     22.22 o 
  -5  -4  15       38.21       16.63     24.07 o 
  -4  -4  15      131.96      140.79     24.77 o 
  -3  -4  15      666.58      692.29     48.34 o 
  -2  -4  15     2393.04     2486.97     88.22 o 
  -1  -4  15       18.39        2.03     12.38 o 
   0  -4  15        2.43       20.26     13.44 o 
   1  -4  15       69.64       80.32     26.79 o 
   2  -4  15      732.09      811.20     52.34 o 
   3  -4  15        2.54       17.53     20.49 o 
   4  -4  15      318.59      377.72     58.51 o 
   5  -4  15       15.63        0.99     20.49 o 
   6  -4  15      204.55      158.99     40.24 o 
   7  -4  15      111.11      137.51     40.74 o 
   8  -4  15      116.89      127.64     37.03 o 
  -9  -3  15        0.11       20.00     35.06 o 
  -8  -3  15      270.30      238.49     55.79 o 
  -7  -3  15       22.79       27.65     31.35 o 
  -6  -3  15     1588.19     1478.53     86.78 o 
  -5  -3  15      342.20      295.75     37.56 o 
  -4  -3  15      836.21      704.97     49.73 o 
  -3  -3  15      247.05      278.12     33.00 o 
  -2  -3  15     3789.86     3595.26    110.22 o 
  -1  -3  15      718.41      769.48     48.13 o 
   0  -3  15     1444.90     1521.62     87.40 o 
   1  -3  15     1702.54     1621.77    120.48 o 
   2  -3  15     1606.93     1803.54     71.04 o 
   3  -3  15     1900.28     1672.02     76.90 o 
   4  -3  15      461.55      492.03     61.72 o 
   5  -3  15       46.37       25.68     25.68 o 
   6  -3  15      125.09      115.05     36.29 o 
   7  -3  15        5.77        5.68     20.49 o 
   8  -3  15      125.22      182.20     45.92 o 
 -10  -2  15      139.59      138.25     47.89 o 
  -9  -2  15       39.87       76.78     39.50 o 
  -8  -2  15        9.08       10.12     27.65 o 
  -7  -2  15      284.28      362.54     43.29 o 
  -6  -2  15      112.64       69.49     23.43 o 
  -5  -2  15        0.48       25.87     18.72 o 
  -4  -2  15     1070.73     1016.14     55.19 o 
  -3  -2  15      131.18      139.17     23.98 o 
  -2  -2  15        1.57       -0.17     11.98 o 
  -1  -2  15       12.25       13.58     12.16 o 
   0  -2  15      201.18      167.19     24.55 o 
   1  -2  15      412.71      360.74     33.98 o 
   2  -2  15      284.93      268.00     31.15 o 
   3  -2  15     2209.93     2012.48    103.07 o 
   4  -2  15      203.57      166.54     25.84 o 
   5  -2  15      828.24      858.15     75.54 o 
   6  -2  15      928.30     1013.44     85.91 o 
   7  -2  15      130.21      144.92     38.02 o 
   8  -2  15       78.45       55.30     28.88 o 
   9  -2  15       43.52       73.08     30.86 o 
 -10  -1  15       46.86       27.16     37.28 o 
  -9  -1  15       16.71       35.30     33.58 o 
  -8  -1  15        3.43        8.37     32.71 o 
  -7  -1  15       16.18       14.27     20.84 o 
  -6  -1  15      471.89      515.84     60.73 o 
  -5  -1  15       10.97       12.91     25.80 o 
  -4  -1  15     4077.81     4096.31    312.06 o 
  -3  -1  15        1.14       -1.25     13.94 o 
  -2  -1  15     2603.04     2263.99     80.92 o 
  -1  -1  15        9.66       -9.35     10.80 o 
   0  -1  15     1803.51     1629.11     64.93 o 
   1  -1  15      116.89      151.58     23.77 o 
   2  -1  15     1283.53     1127.98     52.20 o 
   3  -1  15      503.20      526.40     39.55 o 
   4  -1  15     2280.88     2323.52     81.34 o 
   5  -1  15     1819.25     1694.55     68.69 o 
   6  -1  15      266.54      261.20     46.91 o 
   7  -1  15       45.89        8.39     22.47 o 
   8  -1  15      128.99      100.73     32.83 o 
   9  -1  15       32.60       36.54     27.16 o 
  -9   0  15        5.34      -25.28     24.19 o 
  -8   0  15       71.98      105.03     29.46 o 
  -7   0  15      352.60      360.98     57.28 o 
  -6   0  15      170.44      156.67     30.43 o 
  -5   0  15     3325.15     3376.35    111.11 o 
  -4   0  15        4.19      -15.53     13.16 o 
  -3   0  15       17.54       25.32     17.26 o 
  -2   0  15        1.11        6.59     13.20 o 
  -1   0  15     1242.33     1372.14     59.44 o 
   0   0  15       18.66        9.94     14.69 o 
   1   0  15      512.87      497.94     37.61 o 
   2   0  15      265.60      225.87     27.73 o 
   3   0  15     2148.38     2048.86     74.54 o 
   4   0  15       53.26       40.75     21.60 o 
   5   0  15      445.35      379.60     35.69 o 
   6   0  15      160.04      129.82     23.09 o 
   7   0  15      491.64      592.76     64.68 o 
   8   0  15      204.48      217.25     42.71 o 
   9   0  15       86.16      129.86     37.77 o 
  -9   1  15       28.70       38.76     34.07 o 
  -8   1  15       84.69      117.76     33.33 o 
  -7   1  15     1317.06     1288.73     71.56 o 
  -6   1  15       15.75       19.05     21.29 o 
  -5   1  15      396.69      415.94     42.27 o 
  -4   1  15      415.75      398.81     39.24 o 
  -3   1  15      224.97      237.51     32.20 o 
  -2   1  15     2259.39     2099.73     77.84 o 
  -1   1  15      362.83      377.11     35.10 o 
   0   1  15     3332.43     3183.69     98.62 o 
   1   1  15       94.65      121.93     32.09 o 
   2   1  15     3027.73     2775.62    107.15 o 
   3   1  15       33.75       32.74     15.28 o 
   4   1  15     1378.92     1281.21     56.43 o 
   5   1  15        8.11       12.84     12.48 o 
   6   1  15      751.62      762.28     48.04 o 
   7   1  15      980.96      985.40     55.76 o 
   8   1  15        3.34       -5.68     19.01 o 
  -9   2  15       23.05       -4.69     30.37 o 
  -8   2  15      723.85      641.89     89.12 o 
  -7   2  15        0.50       -8.26     18.35 o 
  -6   2  15      203.71      199.94     32.84 o 
  -5   2  15        1.76       -1.45     17.65 o 
  -4   2  15      711.97      713.06     50.79 o 
  -3   2  15      584.59      492.71     42.59 o 
  -2   2  15      960.95      977.68     54.63 o 
  -1   2  15     1626.30     1584.63     65.29 o 
   0   2  15       95.53       85.99     19.63 o 
   1   2  15      294.97      283.77     47.28 o 
   2   2  15      201.45      292.22     37.90 o 
   3   2  15      613.49      727.42     45.34 o 
   4   2  15     1191.29      983.68     50.85 o 
   5   2  15      233.07      232.44     29.33 o 
   6   2  15       90.94       58.23     17.97 o 
   7   2  15      277.22      271.07     42.96 o 
   8   2  15       59.20       64.68     26.91 o 
  -9   3  15       51.29       -2.47     23.70 o 
  -8   3  15       50.23       44.19     34.56 o 
  -7   3  15       13.77       47.89     34.81 o 
  -6   3  15     1001.71     1033.09     64.16 o 
  -5   3  15     2361.25     2602.16    101.59 o 
  -4   3  15      111.85       67.01     22.94 o 
  -3   3  15     6430.72     6451.69    233.55 o 
  -2   3  15      113.99      112.02     22.84 o 
  -1   3  15     1385.39     1253.59     57.95 o 
   0   3  15     3072.15     2955.74    177.63 o 
   1   3  15      644.25      543.15     41.11 o 
   2   3  15      544.43      411.04     36.77 o 
   3   3  15      193.95      183.14     26.38 o 
   4   3  15     1171.92     1087.31     54.12 o 
   5   3  15       67.00       71.27     17.60 o 
   6   3  15      157.27      161.15     24.72 o 
   7   3  15       90.08       89.62     29.87 o 
   8   3  15       14.68       30.61     20.49 o 
   9   3  15      203.13      173.06     41.48 o 
  -9   4  15       84.57      117.27     40.74 o 
  -8   4  15       71.92       85.91     45.92 o 
  -7   4  15       25.01        8.89     30.37 o 
  -6   4  15      416.75      432.53     74.31 o 
  -5   4  15      380.88      391.82     41.87 o 
  -4   4  15       81.33       67.80     25.68 o 
  -3   4  15       74.11       88.78     23.03 o 
  -2   4  15     1590.53     1539.09     67.48 o 
  -1   4  15        5.55       10.58     13.30 o 
   0   4  15      370.86      357.80     36.30 o 
   1   4  15     1957.93     2085.10     78.99 o 
   2   4  15      273.78      257.02     53.57 o 
   3   4  15      625.50      545.73     42.76 o 
   4   4  15        2.79       11.34     12.28 o 
   5   4  15       14.30       -4.19     11.20 o 
   6   4  15      183.36      156.52     38.27 o 
   7   4  15      896.39      841.12     80.98 o 
   8   4  15       43.21       32.09     27.65 o 
   9   4  15      446.57      464.87     68.63 o 
  10   4  15       31.19       57.52     31.35 o 
  -8   5  15       40.34       11.60     30.37 o 
  -7   5  15        8.89       48.14     37.53 o 
  -6   5  15      102.98       50.12     38.27 o 
  -5   5  15      403.44      469.81     74.80 o 
  -4   5  15      116.09      144.20     28.46 o 
  -3   5  15     2845.81     3050.32    103.87 o 
  -2   5  15       33.55       61.82     20.04 o 
  -1   5  15     4253.15     4455.24    131.35 o 
   0   5  15      153.16      204.39     29.38 o 
   1   5  15     5882.31     6362.91    168.70 o 
   2   5  15     1608.20     1646.40     70.86 o 
   3   5  15     1074.14     1121.51     65.55 o 
   4   5  15      321.85      270.64     39.75 o 
   5   5  15      116.56      141.71     35.30 o 
   6   5  15        3.33        7.90     21.97 o 
   7   5  15      283.95      360.44     57.03 o 
   8   5  15       40.97       57.77     30.12 o 
   9   5  15       33.85      101.96     35.06 o 
  -7   6  15       18.02        1.73     29.13 o 
  -6   6  15      140.69      134.30     41.97 o 
  -5   6  15       16.22       55.30     31.85 o 
  -4   6  15      198.90       92.58     39.01 o 
  -3   6  15     1136.20     1098.92     61.97 o 
  -2   6  15       41.65       18.59     18.81 o 
  -1   6  15       40.61       39.62     17.89 o 
   0   6  15      175.94      163.41     28.05 o 
   1   6  15       57.14       53.78     20.10 o 
   2   6  15      173.55      213.55     40.74 o 
   3   6  15      855.49      924.98     92.83 o 
   4   6  15       14.59        8.89     20.98 o 
   5   6  15       35.34      114.80     34.56 o 
   6   6  15       11.97       -4.69     19.75 o 
   7   6  15      367.02      464.13     69.62 o 
   8   6  15        1.91        1.73     20.74 o 
   9   6  15      112.63       86.65     33.08 o 
  -7   7  15       83.71       82.46     44.93 o 
  -6   7  15        0.31       -8.15     29.63 o 
  -5   7  15       41.25       83.69     42.71 o 
  -4   7  15        0.58      -11.36     23.45 o 
  -3   7  15      971.13     1272.17    112.58 o 
  -2   7  15      346.05      314.23     38.97 o 
  -1   7  15     1655.09     1676.51     74.69 o 
   0   7  15      149.68      172.27     30.00 o 
   1   7  15     1689.89     1885.44     79.60 o 
   2   7  15      236.99      210.08     51.60 o 
   3   7  15     2394.34     2493.97    130.85 o 
   4   7  15      598.61      515.98     67.15 o 
   5   7  15     1676.07     1958.49    119.24 o 
   6   7  15       24.90       18.76     23.95 o 
   7   7  15      327.48      403.89     66.90 o 
   8   7  15       67.77       64.93     33.82 o 
   9   7  15       76.73      101.47     40.98 o 
  -6   8  15        2.71        8.15     32.59 o 
  -5   8  15        9.99      -21.73     25.43 o 
  -4   8  15       38.95       30.37     29.87 o 
  -3   8  15       26.44       49.38     33.33 o 
  -2   8  15       27.39       35.06     29.13 o 
  -1   8  15      250.21      236.81     38.39 o 
   0   8  15      153.92      180.75     30.95 o 
   1   8  15        0.44      -26.39     18.27 o 
   2   8  15       77.66       98.26     31.35 o 
   3   8  15        3.00       -3.46     21.48 o 
   4   8  15      298.45      329.09     57.52 o 
   5   8  15      267.96      353.04     59.25 o 
   6   8  15        1.54        1.48     22.47 o 
   7   8  15      136.56      214.04     50.61 o 
   8   8  15        4.41       60.73     32.09 o 
  -4   9  15       16.72        8.89     31.85 o 
  -3   9  15       70.06       59.00     35.55 o 
  -1   9  15      999.79     1233.90    108.87 o 
   0   9  15      118.44      113.39     51.23 o 
   2   9  15        0.43        8.15     20.49 o 
   3   9  15      599.44      837.17     82.70 o 
   4   9  15      244.40      260.70     49.87 o 
   5   9  15     1626.68     1806.91    121.22 o 
   6   9  15       14.06        5.68     21.97 o 
   7   9  15      182.11      211.82     49.13 o 
  -3  10  15       13.47       23.70     34.56 o 
  -2  10  15       13.11       10.12     26.17 o 
   2  10  15      124.60      212.56     45.67 o 
   3  10  15       22.49       23.70     22.71 o 
   4  10  15      119.67       82.46     35.55 o 
   5  10  15       22.67      -31.11     20.74 o 
   2  11  15        7.79      -12.34     19.50 o 
  -5  -8  16       31.28       19.50     22.96 o 
  -4  -8  16       27.40       20.74     24.19 o 
  -3  -8  16        1.52      -30.74     20.49 o 
  -2  -8  16       16.57      -17.03     20.49 o 
  -1  -8  16      491.08      419.45     60.49 o 
   0  -8  16       85.24       80.24     33.82 o 
   1  -8  16       53.53       60.98     30.37 o 
   2  -8  16       36.54       29.63     23.45 o 
   3  -8  16       87.87      103.44     39.75 o 
  -7  -7  16       12.63        2.72     23.21 o 
  -6  -7  16      224.79      200.22     48.88 o 
  -5  -7  16        4.18        3.70     20.24 o 
  -4  -7  16       92.94      112.08     38.76 o 
  -3  -7  16       25.69       47.15     23.70 o 
  -2  -7  16      185.51      164.56     28.19 o 
  -1  -7  16        2.57       17.91     15.36 o 
   0  -7  16      103.54       87.40     31.11 o 
   1  -7  16      466.29      475.24     65.18 o 
   2  -7  16        0.25       24.69     23.45 o 
   3  -7  16       77.70       61.47     32.59 o 
   4  -7  16       22.90        5.43     26.91 o 
  -8  -6  16        4.80       -7.65     30.12 o 
  -7  -6  16      140.65      202.69     49.38 o 
  -6  -6  16      177.33      222.68     51.35 o 
  -5  -6  16        0.76       37.53     24.93 o 
  -4  -6  16        0.07       16.05     23.21 o 
  -3  -6  16       80.96       81.88     20.86 o 
  -2  -6  16      597.91      556.41     62.46 o 
  -1  -6  16       13.02        5.74     13.41 o 
   0  -6  16       25.89       27.28     16.41 o 
   1  -6  16       14.50        9.38     21.97 o 
   2  -6  16       32.20       26.42     24.69 o 
   3  -6  16      164.66      178.49     41.48 o 
   4  -6  16        7.09       44.93     27.65 o 
   5  -6  16       36.89       28.39     28.14 o 
   6  -6  16        0.16       39.01     26.91 o 
  -8  -5  16       36.83        9.88     34.07 o 
  -7  -5  16       29.50       98.75     41.48 o 
  -6  -5  16      210.72      269.84     53.57 o 
  -5  -5  16       12.67        2.47     24.69 o 
  -4  -5  16      453.33      515.37     46.61 o 
  -3  -5  16      140.58      197.39     29.68 o 
  -2  -5  16      845.70      960.71     73.45 o 
  -1  -5  16       10.29        4.24     13.44 o 
   0  -5  16      167.09      184.77     27.32 o 
   1  -5  16       52.28       80.37     21.04 o 
   2  -5  16      144.67      155.53     39.01 o 
   3  -5  16      431.17      336.00     55.05 o 
   4  -5  16        0.78       25.43     23.95 o 
   5  -5  16      269.43      189.11     45.92 o 
   6  -5  16        3.03       27.90     24.19 o 
   7  -5  16      115.46      136.52     43.45 o 
  -9  -4  16       18.50       93.81     45.92 o 
  -8  -4  16       87.44       53.82     40.24 o 
  -7  -4  16      351.85      497.71     75.54 o 
  -6  -4  16        6.49       33.33     31.60 o 
  -5  -4  16      625.60      789.23     55.89 o 
  -4  -4  16       99.17      175.51     28.28 o 
  -3  -4  16       97.63      110.23     26.91 o 
  -2  -4  16     1243.90     1183.77     60.66 o 
  -1  -4  16     1026.74      970.55     56.61 o 
   0  -4  16       52.68       44.27     19.50 o 
   1  -4  16      276.26      297.65     34.47 o 
   2  -4  16      295.83      341.07     36.68 o 
   3  -4  16       94.19      102.70     31.85 o 
   4  -4  16        5.32       12.34     20.00 o 
   5  -4  16      308.78      381.43     60.49 o 
   6  -4  16       27.43        3.46     22.96 o 
   7  -4  16        1.89       -2.47     19.26 o 
  -9  -3  16        7.62       24.93     31.85 o 
  -8  -3  16       37.25       17.78     31.35 o 
  -7  -3  16      158.84      167.38     49.13 o 
  -6  -3  16        8.57       13.83     20.77 o 
  -5  -3  16       62.57       56.43     31.60 o 
  -4  -3  16        8.55       -2.43     14.16 o 
  -3  -3  16      918.03     1159.09     60.81 o 
  -2  -3  16      162.50      146.65     24.93 o 
  -1  -3  16       17.77       16.98     24.19 o 
   0  -3  16     1639.36     1515.00     76.53 o 
   1  -3  16      442.12      483.47     41.08 o 
   2  -3  16       13.34        1.98     13.53 o 
   3  -3  16       70.33      113.93     22.71 o 
   4  -3  16      711.66      748.78     74.80 o 
   5  -3  16       15.60       -4.94     18.27 o 
   6  -3  16      187.78      178.25     42.46 o 
   7  -3  16      107.69      113.81     36.78 o 
   8  -3  16        1.57       36.54     28.39 o 
  -9  -2  16        0.49       22.96     34.56 o 
  -8  -2  16      278.46      263.17     56.54 o 
  -7  -2  16       53.90       35.11     23.49 o 
  -6  -2  16      235.68      258.57     36.78 o 
  -5  -2  16      369.87      408.15     42.85 o 
  -4  -2  16      281.49      257.08     33.61 o 
  -3  -2  16      124.97      183.52     34.19 o 
  -2  -2  16        4.26        5.27     14.07 o 
  -1  -2  16     1824.57     1768.91     70.94 o 
   0  -2  16        5.41       24.85     14.74 o 
   1  -2  16     2965.00     2903.46    107.64 o 
   2  -2  16       21.76       31.83     16.13 o 
   3  -2  16      217.27      162.44     35.06 o 
   4  -2  16        0.38       31.91     15.18 o 
   5  -2  16      329.04      271.57     48.64 o 
   6  -2  16      242.53      199.48     43.70 o 
   7  -2  16        7.37       11.36     23.21 o 
   8  -2  16        0.62       38.02     25.68 o 
   9  -2  16       83.05      109.86     37.53 o 
  -9  -1  16       74.29      100.73     44.44 o 
  -8  -1  16       21.64       22.94     22.96 o 
  -7  -1  16        1.50       -2.03     18.07 o 
  -6  -1  16        0.63        5.31     19.20 o 
  -5  -1  16       24.16        9.34     19.20 o 
  -4  -1  16      789.96      835.35     55.33 o 
  -3  -1  16      201.53      152.13     26.75 o 
  -2  -1  16     1874.37     1690.41     69.65 o 
  -1  -1  16        0.30       -2.51     11.14 o 
   0  -1  16       14.49       -2.39     11.96 o 
   1  -1  16       59.27       64.32     19.12 o 
   2  -1  16      938.14      955.91     52.45 o 
   3  -1  16     2555.29     2461.47    124.43 o 
   4  -1  16        2.54       34.77     15.60 o 
   5  -1  16       10.58       32.20     15.78 o 
   6  -1  16      484.38      527.09     64.68 o 
   7  -1  16      142.68       88.88     31.60 o 
   8  -1  16       26.37       43.70     27.90 o 
   9  -1  16       25.42       48.88     30.12 o 
  -9   0  16       81.17       77.47     35.55 o 
  -8   0  16        3.43      -19.58     18.66 o 
  -7   0  16        0.45       -1.17     20.00 o 
  -6   0  16        8.68       -7.66     17.08 o 
  -5   0  16       75.81       68.06     24.43 o 
  -4   0  16      567.86      545.12     46.64 o 
  -3   0  16        4.44        9.49     16.15 o 
  -2   0  16      351.22      417.02     38.96 o 
  -1   0  16       87.66       75.82     20.39 o 
   0   0  16      314.26      353.33     34.73 o 
   1   0  16     1369.79     1297.42     58.09 o 
   2   0  16      458.13      497.43     50.36 o 
   3   0  16     3171.97     3036.41    155.16 o 
   4   0  16       93.22       96.42     20.42 o 
   5   0  16        8.10        3.52     31.97 o 
   6   0  16      799.27      783.66     50.09 o 
   7   0  16        8.65      -17.53     19.50 o 
   8   0  16       90.82       30.61     23.70 o 
   9   0  16      169.42      196.02     43.94 o 
  -9   1  16      118.57      108.13     46.41 o 
  -8   1  16       36.80       59.93     25.31 o 
  -7   1  16      340.67      436.31     48.01 o 
  -6   1  16        8.44       14.61     19.85 o 
  -5   1  16       74.96       73.68     28.02 o 
  -4   1  16      853.06      808.38     88.88 o 
  -3   1  16      398.74      434.04     41.46 o 
  -2   1  16      445.86      410.53     39.10 o 
  -1   1  16        1.46        9.93     13.23 o 
   0   1  16     1825.82     1745.68     69.48 o 
   1   1  16      142.65       95.06     20.27 o 
   2   1  16        1.39        4.82     18.52 o 
   3   1  16      136.87      116.70     21.99 o 
   4   1  16      462.92      368.05     35.52 o 
   5   1  16     3066.98     2870.69     95.91 o 
   6   1  16       79.62       86.80     20.53 o 
   7   1  16       19.28       19.37     15.46 o 
   8   1  16        6.42        0.49     20.24 o 
  -9   2  16       36.17      -10.12     38.51 o 
  -8   2  16       38.81       -2.96     32.09 o 
  -7   2  16       16.43      -19.60     18.89 o 
  -6   2  16      225.65      256.91     72.58 o 
  -5   2  16       75.31       80.97     25.06 o 
  -4   2  16       12.69       53.37     21.33 o 
  -3   2  16      128.31      162.71     48.39 o 
  -2   2  16      498.17      421.45     71.59 o 
  -1   2  16      873.47      771.77     49.40 o 
   0   2  16       72.55       65.57     18.80 o 
   1   2  16       67.01       65.38     31.35 o 
   2   2  16       33.60       53.09     16.62 o 
   3   2  16       14.94       -8.81     13.70 o 
   4   2  16     2181.90     2340.72    128.25 o 
   5   2  16      496.48      447.43     39.56 o 
   6   2  16       47.23       60.59     18.09 o 
   7   2  16        3.35       10.16     22.47 o 
   8   2  16       65.95       74.80     34.56 o 
  -9   3  16       46.98       42.71     41.48 o 
  -8   3  16       46.52       13.08     34.81 o 
  -7   3  16      391.92      393.28     71.84 o 
  -6   3  16      161.24      189.31     32.86 o 
  -5   3  16       52.79       47.47     22.17 o 
  -4   3  16       99.64       82.24     25.16 o 
  -3   3  16      477.62      411.80     41.06 o 
  -2   3  16      976.94      945.76     55.83 o 
  -1   3  16      265.17      241.38     31.67 o 
   0   3  16      874.53      781.00     50.18 o 
   1   3  16       28.52        3.58     13.47 o 
   2   3  16     2475.04     2300.72     84.14 o 
   3   3  16     1041.10      847.02     67.40 o 
   4   3  16      103.68      127.59     30.61 o 
   5   3  16       86.30      107.59     26.42 o 
   6   3  16     1009.06      958.63     68.63 o 
   7   3  16      220.27      229.10     44.19 o 
   8   3  16      172.07      201.45     43.70 o 
   9   3  16       43.74       38.76     28.39 o 
  -8   4  16      186.89      238.49     63.94 o 
  -7   4  16       22.38       36.54     36.54 o 
  -6   4  16       22.13        5.18     33.08 o 
  -5   4  16      212.42      217.37     35.39 o 
  -4   4  16      140.90      163.26     35.92 o 
  -3   4  16       15.31       21.64     25.31 o 
  -2   4  16      378.84      360.32     38.36 o 
  -1   4  16       12.10      -13.20     12.34 o 
   0   4  16       86.45       78.13     20.40 o 
   1   4  16      102.08       78.38     20.10 o 
   2   4  16      370.67      330.03     36.31 o 
   3   4  16      832.60      895.26     54.97 o 
   4   4  16       24.74       33.37     18.15 o 
   5   4  16       62.83      111.08     27.53 o 
   6   4  16      669.70      631.76     71.10 o 
   7   4  16      117.91      106.65     35.30 o 
   8   4  16       24.76        7.90     23.21 o 
   9   4  16       51.96       92.33     35.06 o 
  -8   5  16       89.01       44.93     32.59 o 
  -7   5  16       10.88       71.59     38.02 o 
  -6   5  16       35.92       54.31     40.98 o 
  -5   5  16      136.49      143.93     46.41 o 
  -4   5  16      160.69      169.69     31.04 o 
  -3   5  16        2.91        3.36     16.36 o 
  -2   5  16       27.08       40.93     19.87 o 
  -1   5  16        5.03        8.31     15.57 o 
   0   5  16     1696.10     1468.98     99.12 o 
   1   5  16      574.11      479.83     78.75 o 
   2   5  16      195.77      249.22     33.45 o 
   3   5  16       10.50      -13.16     14.29 o 
   4   5  16      123.88       47.99     16.30 o 
   5   5  16      813.06      841.86     80.24 o 
   6   5  16       11.73       17.78     21.97 o 
   7   5  16       22.68       51.10     26.91 o 
   8   5  16      493.36      538.69     72.58 o 
   9   5  16       31.22       52.59     28.14 o 
  -7   6  16       21.23      -12.59     24.44 o 
  -6   6  16      134.84      137.51     47.65 o 
  -5   6  16      135.37      147.63     48.64 o 
  -4   6  16       40.56       54.07     32.09 o 
  -3   6  16       17.64       24.97     19.39 o 
  -2   6  16      127.95      211.70     41.11 o 
  -1   6  16      106.54       80.55     23.46 o 
   0   6  16      696.77      824.64     56.08 o 
   1   6  16      813.79      715.59     52.80 o 
   2   6  16      129.75      190.31     30.22 o 
   3   6  16      200.22      231.24     64.31 o 
   4   6  16      188.51      149.11     37.77 o 
   5   6  16       75.82       96.04     33.58 o 
   6   6  16      264.27      250.83     48.88 o 
   7   6  16        7.99        3.21     23.95 o 
   8   6  16      132.89      135.78     40.49 o 
   9   6  16       27.11       75.79     34.81 o 
  -6   7  16       41.07       24.93     30.12 o 
  -5   7  16       13.85       69.13     34.56 o 
  -4   7  16       19.71        5.18     26.17 o 
  -3   7  16      251.52      251.32     56.29 o 
  -2   7  16      103.38      116.33     33.08 o 
  -1   7  16      112.13      107.85     24.96 o 
   0   7  16      100.84      122.44     27.17 o 
   1   7  16      174.73      174.53     30.90 o 
   2   7  16     1212.34     1167.27     64.28 o 
   3   7  16       35.12      109.12     32.34 o 
   4   7  16      256.80      142.94     38.76 o 
   5   7  16        1.26       21.48     21.97 o 
   6   7  16       82.42        4.69     22.47 o 
   7   7  16      195.48      255.77     53.82 o 
   8   7  16       36.27       34.32     30.37 o 
  -5   8  16       56.63       37.53     32.83 o 
  -4   8  16       89.60       65.18     39.75 o 
  -3   8  16      219.10      310.08     65.18 o 
  -2   8  16        1.92        5.43     26.42 o 
  -1   8  16      149.62      171.17     36.17 o 
   0   8  16      921.64      910.37     60.98 o 
   1   8  16       11.97        5.04     17.76 o 
   3   8  16       45.12       82.70     31.35 o 
   4   8  16      258.21      317.49     55.79 o 
   5   8  16       14.55       49.62     28.14 o 
   6   8  16       95.60      171.83     44.44 o 
   7   8  16       55.91      119.00     43.45 o 
  -4   9  16       11.46       -5.43     30.37 o 
  -3   9  16       18.87       11.36     28.39 o 
  -2   9  16       18.47       32.83     31.11 o 
  -1   9  16        5.53        4.69     29.87 o 
   0   9  16        6.51       -7.95     37.03 o 
   1   9  16       36.38       11.85     32.83 o 
   2   9  16       10.89        4.20     20.24 o 
   3   9  16      138.27      121.46     35.80 o 
   4   9  16      302.77      300.20     55.55 o 
   5   9  16      127.72      216.02     49.13 o 
   6   9  16       44.28       32.83     26.66 o 
  -2  10  16       11.63      -16.79     26.42 o 
   1  10  16        1.19      -33.33     25.92 o 
   2  10  16      275.27      309.34     54.07 o 
   3  10  16        3.53      -15.06     22.71 o 
   4  10  16       66.85       67.15     31.35 o 
   5  10  16       47.70       36.04     25.68 o 
  -4  -8  17      130.81      153.06     42.46 o 
  -3  -8  17        5.71        0.99     24.44 o 
  -2  -8  17       57.65      112.82     37.77 o 
  -1  -8  17       33.00       31.11     24.44 o 
   0  -8  17        8.34       15.06     22.96 o 
   1  -8  17       44.08       66.16     30.37 o 
   2  -8  17      141.60      225.40     51.60 o 
  -6  -7  17      129.82      176.27     47.15 o 
  -5  -7  17      342.40      407.10     70.61 o 
  -4  -7  17      437.20      428.83     67.15 o 
  -3  -7  17      232.92      187.38     42.46 o 
  -2  -7  17      294.19      388.17     61.35 o 
  -1  -7  17        4.33       10.21     15.62 o 
   0  -7  17      512.50      477.22     64.93 o 
   1  -7  17      204.29      239.72     49.38 o 
   2  -7  17        5.91      -11.36     23.21 o 
   3  -7  17       76.33       33.33     27.90 o 
   4  -7  17       18.74        4.94     25.18 o 
  -7  -6  17       24.49        7.90     23.21 o 
  -6  -6  17       84.86       60.98     29.38 o 
  -5  -6  17      437.76      433.52     69.37 o 
  -4  -6  17       65.39       61.97     28.64 o 
  -3  -6  17       40.77       35.49     17.86 o 
  -2  -6  17        0.54        8.51     15.04 o 
  -1  -6  17       18.94       -0.92     15.92 o 
   0  -6  17       13.81       36.98     28.27 o 
   2  -6  17       56.51       21.23     26.91 o 
   3  -6  17      102.28       79.74     32.34 o 
   4  -6  17      184.30      222.93     51.10 o 
   5  -6  17       10.83       45.43     29.63 o 
  -8  -5  17       38.54       14.07     35.06 o 
  -7  -5  17       73.64       65.92     38.02 o 
  -6  -5  17        5.82       11.60     23.21 o 
  -5  -5  17      366.37      486.60     71.59 o 
  -4  -5  17      115.55      142.08     27.87 o 
  -3  -5  17      936.20      893.02     57.88 o 
  -2  -5  17     1590.86     1506.52     91.22 o 
  -1  -5  17       56.25       73.30     21.28 o 
   0  -5  17       88.83      105.12     26.29 o 
   1  -5  17      893.85      956.51     58.48 o 
   2  -5  17      428.14      428.34     61.72 o 
   3  -5  17      215.61      177.26     44.19 o 
   4  -5  17       54.94       71.35     33.58 o 
   5  -5  17        1.51        6.67     20.98 o 
   6  -5  17        3.95       18.27     25.92 o 
  -8  -4  17       57.04       70.61     41.72 o 
  -7  -4  17        8.85       40.98     39.50 o 
  -6  -4  17        5.13      -17.03     26.17 o 
  -5  -4  17       53.71        7.67     17.20 o 
  -4  -4  17      176.28      217.16     32.26 o 
  -3  -4  17      602.79      603.46     49.21 o 
  -2  -4  17        8.93        4.83     14.53 o 
  -1  -4  17      263.49      270.74     33.90 o 
   0  -4  17        1.23       10.66     12.68 o 
   1  -4  17       23.74       30.52     15.31 o 
   2  -4  17       18.63       12.96     14.29 o 
   3  -4  17      711.40      679.41     74.31 o 
   4  -4  17       60.71       19.26     23.70 o 
   5  -4  17      101.03      111.59     36.78 o 
   6  -4  17       11.40       51.35     27.90 o 
   7  -4  17        4.40       30.61     23.95 o 
  -9  -3  17       26.84       11.11     35.06 o 
  -8  -3  17        4.26       -5.68     30.37 o 
  -7  -3  17      890.98      988.26    100.48 o 
  -6  -3  17       15.21        8.64     42.22 o 
  -5  -3  17       21.55       27.79     20.31 o 
  -4  -3  17       10.97        0.24     17.53 o 
  -3  -3  17      130.18      133.77     26.41 o 
  -2  -3  17      647.65      660.87     48.87 o 
  -1  -3  17     2940.07     2904.58    113.56 o 
   0  -3  17       72.30       68.53     29.87 o 
   1  -3  17       65.47       51.15     18.56 o 
   2  -3  17      285.13      230.21     30.98 o 
   3  -3  17     1062.03     1076.45     89.86 o 
   4  -3  17      221.48      113.32     36.04 o 
   5  -3  17      383.51      294.53     52.34 o 
   6  -3  17       83.12      111.34     34.56 o 
   7  -3  17        6.59       -3.46     23.70 o 
   8  -3  17      121.37      165.41     43.94 o 
  -9  -2  17        1.60       -3.21     31.35 o 
  -8  -2  17      127.42      158.74     52.59 o 
  -7  -2  17       81.28       82.71     28.37 o 
  -6  -2  17        3.74        4.36     18.74 o 
  -5  -2  17      593.14      639.55     53.62 o 
  -4  -2  17       41.60       49.84     20.67 o 
  -3  -2  17      103.55       72.93     20.39 o 
  -2  -2  17       62.70       90.61     22.12 o 
  -1  -2  17      172.42      220.75     72.58 o 
   0  -2  17       20.61       18.92     14.77 o 
   1  -2  17      799.70      805.32     51.75 o 
   2  -2  17       63.58       68.11     18.98 o 
   3  -2  17      507.65      504.89     42.39 o 
   4  -2  17      615.72      604.50     45.97 o 
   5  -2  17      506.79      477.22     63.20 o 
   6  -2  17      256.88      389.08     60.24 o 
   7  -2  17        4.73        1.98     22.96 o 
   8  -2  17        2.85        5.93     21.23 o 
  -9  -1  17      131.54      190.84     52.09 o 
  -8  -1  17       18.20       58.54     27.17 o 
  -7  -1  17      362.10      411.11     48.13 o 
  -6  -1  17        3.08        1.00     20.00 o 
  -5  -1  17     1449.75     1520.00     84.31 o 
  -4  -1  17       41.97       15.11     17.36 o 
  -3  -1  17       11.13        7.15     15.89 o 
  -2  -1  17       62.84       36.40     17.38 o 
  -1  -1  17     2462.40     2278.78     84.84 o 
   0  -1  17      162.67      163.27     26.75 o 
   1  -1  17     1193.06     1258.32     59.76 o 
   2  -1  17      533.75      535.81     42.85 o 
   3  -1  17      394.11      446.73     39.96 o 
   4  -1  17      228.42      255.41     32.27 o 
   5  -1  17      711.34      688.16     48.94 o 
   6  -1  17       92.66       18.52     24.19 o 
   7  -1  17        5.68      -25.92     17.28 o 
   8  -1  17      114.54      121.71     37.53 o 
   9  -1  17      217.58      184.42     45.18 o 
  -9   0  17       53.47      139.32     45.55 o 
  -8   0  17       15.89        0.49     27.90 o 
  -7   0  17      176.74      217.57     37.43 o 
  -6   0  17        6.74       32.94     21.58 o 
  -5   0  17      419.29      490.54     54.07 o 
  -4   0  17      197.88      199.79     32.59 o 
  -3   0  17      517.06      566.90     97.76 o 
  -2   0  17     1126.86     1087.25     58.40 o 
  -1   0  17        0.48       -9.72     19.50 o 
   0   0  17       30.56       30.53     38.51 o 
   1   0  17       53.51       57.91     18.17 o 
   2   0  17     1011.50      907.33     68.26 o 
   3   0  17       32.18       43.39     18.26 o 
   4   0  17      611.26      551.25     43.56 o 
   5   0  17        2.37        9.89     14.77 o 
   6   0  17      134.29      162.22     26.95 o 
   7   0  17      226.48      222.19     44.93 o 
   8   0  17      161.61      101.22     32.34 o 
   9   0  17        6.24       19.50     22.96 o 
  -9   1  17      258.39      317.49     69.87 o 
  -8   1  17       16.74       14.74     23.38 o 
  -7   1  17      288.65      349.05     44.88 o 
  -6   1  17      380.18      410.46     65.92 o 
  -5   1  17     1134.10     1106.42     66.06 o 
  -4   1  17      270.89      271.05     36.39 o 
  -3   1  17     1690.38     1847.02     78.46 o 
  -2   1  17        2.88       17.13     16.67 o 
  -1   1  17      696.88      726.68     49.54 o 
   0   1  17      484.22      380.30     36.98 o 
   1   1  17     2021.10     1962.62     76.71 o 
   2   1  17      392.02      322.83     35.25 o 
   3   1  17      709.12      678.63     58.14 o 
   4   1  17       11.77       42.36     17.28 o 
   5   1  17      511.52      479.52     41.35 o 
   6   1  17       97.05      130.62     24.26 o 
   7   1  17      108.39      107.03     22.66 o 
   8   1  17      203.87      238.98     46.66 o 
  -9   2  17      197.71      269.35     65.67 o 
  -8   2  17      137.86      224.17     57.52 o 
  -7   2  17      155.74      161.74     40.74 o 
  -6   2  17       47.44      106.58     45.92 o 
  -5   2  17       30.73       28.53     21.16 o 
  -4   2  17       23.59       -1.90     18.02 o 
  -3   2  17     1164.18     1229.45     67.04 o 
  -2   2  17      612.60      544.95     63.32 o 
  -1   2  17      173.71      184.68     51.47 o 
   0   2  17      387.64      358.24     37.08 o 
   1   2  17      217.53      309.87     41.35 o 
   2   2  17      439.82      415.70     58.88 o 
   3   2  17     1074.86     1057.99    141.21 o 
   4   2  17     2016.86     2041.76     80.23 o 
   5   2  17       12.91       20.13     15.60 o 
   6   2  17      139.17      152.87     27.49 o 
   7   2  17        1.25       15.22     13.83 o 
   8   2  17       90.27      181.46     44.19 o 
  -8   3  17       99.71      113.56     49.38 o 
  -7   3  17       70.87       94.31     44.93 o 
  -6   3  17       83.61      114.53     29.89 o 
  -5   3  17      798.72      898.60     62.12 o 
  -4   3  17     1092.80     1235.19     97.89 o 
  -3   3  17      606.06      616.73     50.79 o 
  -2   3  17      448.64      431.67     41.53 o 
  -1   3  17     4283.20     4141.95    126.43 o 
   0   3  17      530.91      455.04     54.93 o 
   1   3  17     1020.88      949.95     56.23 o 
   2   3  17      475.48      389.61     38.68 o 
   3   3  17       79.28      122.94     23.84 o 
   4   3  17      331.25      272.11     33.67 o 
   5   3  17       97.67      163.73     30.98 o 
   6   3  17       54.47       46.08     18.77 o 
   7   3  17      292.58      388.59     64.93 o 
  -8   4  17       34.99        3.46     33.82 o 
  -7   4  17      136.10      171.09     55.55 o 
  -6   4  17      173.08      139.98     49.62 o 
  -5   4  17        1.80       -5.29     20.07 o 
  -4   4  17      430.74      533.22     49.84 o 
  -3   4  17      363.13      428.29     61.35 o 
  -2   4  17       15.41       42.12     19.15 o 
  -1   4  17       46.91       43.40     18.85 o 
   0   4  17     1605.52     1645.52     72.62 o 
   1   4  17      173.10      139.55     27.14 o 
   2   4  17     1467.19     1542.24     69.66 o 
   3   4  17      459.10      578.23     47.19 o 
   4   4  17        3.97       -5.70     12.88 o 
   5   4  17       68.47       73.83     20.74 o 
   6   4  17      549.72      562.39     69.13 o 
   7   4  17       65.46       45.43     28.14 o 
   8   4  17      135.74      142.45     41.72 o 
   9   4  17       10.81       22.47     23.95 o 
  -7   5  17        8.82       29.87     37.28 o 
  -6   5  17      118.23      113.56     49.87 o 
  -5   5  17        0.45       12.10     22.47 o 
  -4   5  17      856.21      933.98    133.19 o 
  -3   5  17      383.02      372.26     41.23 o 
  -2   5  17        8.66       33.04     18.14 o 
  -1   5  17      320.43      328.04     39.44 o 
   0   5  17      348.15      445.61     43.35 o 
   1   5  17     2061.78     2355.99     91.98 o 
   2   5  17     2469.89     2367.12     91.52 o 
   3   5  17      278.71      447.66    125.29 o 
   4   5  17      149.84      116.66     24.83 o 
   5   5  17        9.84       29.63     24.44 o 
   6   5  17      414.10      344.89     57.03 o 
   7   5  17       62.42       99.25     35.55 o 
   8   5  17      179.98      222.44     49.62 o 
   9   5  17      187.96      226.63     48.64 o 
  -6   6  17       52.82        5.68     26.17 o 
  -5   6  17       50.48      107.39     43.94 o 
  -4   6  17      179.76      231.08     56.04 o 
  -3   6  17       72.19       77.68     25.05 o 
  -2   6  17      547.98      597.41     51.67 o 
  -1   6  17      341.38      405.21     42.85 o 
   0   6  17       24.56       35.19     17.55 o 
   1   6  17        0.61      -10.05     14.87 o 
   2   6  17      677.47      831.94     57.99 o 
   3   6  17      106.47      125.47     27.32 o 
   4   6  17      491.26      467.10     63.94 o 
   5   6  17        9.20      -14.32     18.02 o 
   6   6  17      394.83      425.13     65.18 o 
   7   6  17       38.87       38.51     28.64 o 
   8   6  17      166.29      224.17     52.09 o 
  -5   7  17      242.26      253.30     61.47 o 
  -4   7  17      385.68      520.17     82.70 o 
  -3   7  17      154.33      160.97     45.67 o 
  -2   7  17      633.57      617.57     53.13 o 
  -1   7  17      316.43      265.84     37.51 o 
   0   7  17       64.86       60.06     22.27 o 
   1   7  17        3.29       -7.34     16.19 o 
   2   7  17      273.77      278.49     43.82 o 
   4   7  17      706.72      696.45     78.75 o 
   5   7  17        0.13       41.97     24.44 o 
   6   7  17      326.32      255.52     54.56 o 
   7   7  17       40.01      102.45     37.03 o 
   8   7  17      141.06      187.38     47.89 o 
  -5   8  17        6.84       11.11     28.39 o 
  -4   8  17       34.45      103.94     41.48 o 
  -3   8  17       20.96       15.55     29.38 o 
  -2   8  17       57.65       38.27     33.82 o 
  -1   8  17       20.11       39.62     21.09 o 
   0   8  17      101.31      107.05     27.22 o 
   1   8  17       25.40       38.40     24.81 o 
   2   8  17        4.15       21.48     32.83 o 
   3   8  17      243.72      229.35     45.18 o 
   4   8  17      174.18      265.89     51.84 o 
   5   8  17       59.80       51.35     28.88 o 
   6   8  17       60.55       48.88     29.87 o 
   7   8  17        5.60        2.22     21.73 o 
  -2   9  17      274.06      290.08     63.94 o 
  -1   9  17       27.37       44.69     32.09 o 
   0   9  17      533.38      593.59     53.92 o 
   1   9  17       12.38        8.39     30.86 o 
   2   9  17       31.60       61.72     40.24 o 
   3   9  17      188.55      242.44     48.39 o 
   4   9  17      354.00      342.67     59.50 o 
   5   9  17      204.08      176.27     44.44 o 
   6   9  17        9.39        0.99     23.70 o 
   1  10  17        8.88      -22.22     28.39 o 
   2  10  17        3.58       -6.91     28.14 o 
   3  10  17        2.26        0.74     20.24 o 
   4  10  17        5.80       56.54     29.13 o 
  -2  -8  18        0.28       21.23     22.47 o 
  -1  -8  18       11.31       17.78     23.45 o 
   0  -8  18        0.71       -4.69     21.97 o 
  -5  -7  18      128.93      114.30     35.06 o 
  -4  -7  18      169.63      173.56     43.20 o 
  -3  -7  18       32.67       45.67     26.42 o 
  -2  -7  18        4.86       36.41     23.58 o 
  -1  -7  18       32.07       36.17     23.08 o 
   0  -7  18        4.91       20.49     24.69 o 
   1  -7  18       65.25      108.87     37.53 o 
   2  -7  18       75.41       77.52     33.08 o 
   3  -7  18       25.34       70.36     35.80 o 
  -6  -6  18        2.74      -10.86     21.48 o 
  -5  -6  18       19.09       42.71     29.13 o 
  -4  -6  18      145.09      130.85     39.99 o 
  -3  -6  18       58.66      124.77     25.21 o 
  -2  -6  18      176.06      236.87     36.54 o 
  -1  -6  18       73.61       80.15     23.11 o 
   0  -6  18      176.58      193.34     49.75 o 
   1  -6  18      166.78      203.92     45.67 o 
   2  -6  18      213.39      278.48     53.08 o 
   3  -6  18       89.52       22.47     26.42 o 
   4  -6  18       16.20       30.37     27.90 o 
  -7  -5  18       19.81       -8.15     29.87 o 
  -6  -5  18       16.15        5.68     22.47 o 
  -5  -5  18       51.83       89.62     33.58 o 
  -4  -5  18        0.30       26.82     17.07 o 
  -3  -5  18       12.07       29.86     19.44 o 
  -2  -5  18      187.77      167.34     29.16 o 
  -1  -5  18       25.04       58.97     19.26 o 
   0  -5  18       10.04       27.72     21.48 o 
   1  -5  18      403.72      400.73     53.82 o 
   2  -5  18       94.85      100.23     36.29 o 
   3  -5  18       10.07        2.22     23.70 o 
   4  -5  18      149.24      152.32     42.46 o 
   5  -5  18        0.06       -7.90     22.96 o 
   6  -5  18        7.35       39.50     28.88 o 
  -8  -4  18       70.74       44.93     37.77 o 
  -7  -4  18       20.40       28.88     34.81 o 
  -6  -4  18      244.04      238.24     59.50 o 
  -5  -4  18      127.51      117.88     27.30 o 
  -4  -4  18      214.63      176.46     33.70 o 
  -3  -4  18       56.36       45.08     18.44 o 
  -2  -4  18     1257.48     1130.37     65.31 o 
  -1  -4  18      319.83      317.30     37.78 o 
   0  -4  18      744.53      789.74     54.94 o 
   1  -4  18        0.11       -4.01     14.94 o 
   2  -4  18      126.08      133.26     40.98 o 
   3  -4  18      379.07      377.97     59.00 o 
   4  -4  18      654.04      758.17     83.45 o 
   5  -4  18        2.49       -1.23     21.23 o 
   6  -4  18      154.48      185.90     45.18 o 
  -8  -3  18       51.50       -6.67     29.63 o 
  -7  -3  18       10.47       69.37     40.49 o 
  -6  -3  18        2.37        2.75     19.49 o 
  -5  -3  18      275.02      236.72     37.78 o 
  -4  -3  18      236.73      171.64     31.35 o 
  -3  -3  18       39.16       65.04     20.79 o 
  -2  -3  18      102.48       64.87     20.34 o 
  -1  -3  18      160.00      146.59     26.55 o 
   0  -3  18      872.35      917.40     58.54 o 
   1  -3  18        8.63       -5.62     20.61 o 
   2  -3  18       20.55       12.30     14.94 o 
   3  -3  18        2.92        3.21     19.87 o 
   4  -3  18       44.11       30.37     24.93 o 
   5  -3  18       11.08       -8.64     19.01 o 
   6  -3  18       11.51        7.16     21.97 o 
   7  -3  18        9.53       34.32     24.44 o 
  -8  -2  18        2.60      -38.88     25.92 o 
  -7  -2  18      635.22      699.62    101.22 o 
  -6  -2  18     1422.13     1404.87     79.20 o 
  -5  -2  18       32.25       27.62     20.89 o 
  -4  -2  18       69.53      117.51     26.71 o 
  -3  -2  18       83.25       59.77     23.82 o 
  -2  -2  18        6.65       28.20     15.68 o 
  -1  -2  18       94.92       86.58     27.03 o 
   0  -2  18     3571.20     3556.13    116.16 o 
   1  -2  18       26.07       41.92     17.78 o 
   2  -2  18      231.51      228.60     31.66 o 
   3  -2  18        7.84       12.04     15.08 o 
   4  -2  18      609.71      598.30     47.34 o 
   5  -2  18       26.43       19.26     21.97 o 
   6  -2  18      889.94      915.18     88.14 o 
   7  -2  18       18.46        1.23     21.23 o 
   8  -2  18      188.99      151.58     42.71 o 
  -9  -1  18       28.02       46.41     40.74 o 
  -8  -1  18        3.40        1.89     20.87 o 
  -7  -1  18       85.51      107.87     30.88 o 
  -6  -1  18       32.74       25.13     22.23 o 
  -5  -1  18        1.45       14.73     18.85 o 
  -4  -1  18      542.92      515.49     48.69 o 
  -3  -1  18       68.61       46.94     20.11 o 
  -2  -1  18      844.06      798.89     54.55 o 
  -1  -1  18      439.72      424.96     41.37 o 
   0  -1  18        0.35        5.98     13.98 o 
   1  -1  18      376.54      391.95     59.37 o 
   2  -1  18      192.57      248.46     31.84 o 
   3  -1  18      143.39      139.54     25.82 o 
   4  -1  18       20.91       19.63     17.49 o 
   5  -1  18      619.51      514.11     44.69 o 
   6  -1  18        0.74       -8.39     21.48 o 
   7  -1  18      152.64      105.91     34.07 o 
   8  -1  18        4.00       36.29     24.19 o 
  -9   0  18       25.84       31.58     27.17 o 
  -8   0  18      229.64      256.28     42.59 o 
  -7   0  18      101.64      106.99     30.18 o 
  -6   0  18       20.17       16.73     21.23 o 
  -5   0  18       96.06       85.35     26.15 o 
  -4   0  18     1593.48     1539.26    143.93 o 
  -3   0  18       10.90       12.47     17.46 o 
  -2   0  18        6.33        8.21     15.80 o 
  -1   0  18     1315.41     1194.14    114.92 o 
   0   0  18       35.03       24.34     14.58 o 
   1   0  18       71.79       78.05     20.24 o 
   2   0  18     2601.57     2357.35     87.10 o 
   3   0  18      691.22      718.58     50.62 o 
   4   0  18     1336.28     1147.94     60.12 o 
   5   0  18        0.05      -13.75     12.87 o 
   6   0  18      223.13      223.16     31.68 o 
   7   0  18      105.45      102.70     33.08 o 
   8   0  18      303.74      306.87     54.07 o 
  -8   1  18      326.12      325.41     49.75 o 
  -7   1  18        5.66       -3.22     30.24 o 
  -6   1  18       70.54      104.65     32.09 o 
  -5   1  18       13.86       -8.34     17.25 o 
  -4   1  18        4.39       29.06     18.76 o 
  -3   1  18      299.24      330.83     40.15 o 
  -2   1  18     2953.00     2603.00     96.10 o 
  -1   1  18      109.06      132.03     41.11 o 
   0   1  18      111.75       73.44     20.42 o 
   1   1  18        1.55        8.47     12.37 o 
   2   1  18       25.61       10.05     15.36 o 
   3   1  18      846.82      798.64     52.63 o 
   4   1  18      272.72      293.33     51.97 o 
   5   1  18      852.77      824.42     79.87 o 
   6   1  18        1.64        2.67     14.17 o 
   7   1  18      131.03      114.52     24.64 o 
   8   1  18        2.90       23.45     23.21 o 
  -8   2  18      113.58       40.24     39.99 o 
  -7   2  18        8.58      -23.89     24.32 o 
  -6   2  18        0.54       -9.61     18.84 o 
  -5   2  18       32.31       27.18     20.28 o 
  -4   2  18       99.01      112.33     27.66 o 
  -3   2  18       76.08      112.30     27.22 o 
  -2   2  18     2622.61     2648.72     98.11 o 
  -1   2  18       20.07       52.60     18.76 o 
   0   2  18       74.80       54.31     18.29 o 
   1   2  18       13.99       -3.70     12.34 o 
   2   2  18      979.31      882.49     54.44 o 
   3   2  18      254.82      297.24     38.39 o 
   4   2  18      341.11      286.25     34.03 o 
   5   2  18       51.93       61.17     19.21 o 
   6   2  18       41.92       37.99     17.22 o 
   7   2  18       51.04       91.91     23.65 o 
   8   2  18      247.33      189.36     45.92 o 
  -8   3  18       75.54      122.45     48.64 o 
  -7   3  18       75.22       90.85     46.41 o 
  -6   3  18      430.26      466.71     51.34 o 
  -5   3  18       23.25       38.15     23.27 o 
  -4   3  18       81.65       78.34     25.45 o 
  -3   3  18      108.15      117.08     28.64 o 
  -2   3  18      709.04      729.39     79.37 o 
  -1   3  18       14.22       10.65     16.70 o 
   0   3  18     1011.24     1120.00     70.85 o 
   1   3  18      274.60      287.53     53.82 o 
   2   3  18      618.65      589.70     48.76 o 
   3   3  18       20.74       37.53     31.35 o 
   4   3  18       51.00       89.02     21.69 o 
   5   3  18      369.64      472.07     43.66 o 
   6   3  18        1.71       -0.27     14.87 o 
   7   3  18     1353.43     1580.03    112.82 o 
   8   3  18       92.23      120.72     41.72 o 
   9   3  18        6.06        1.23     26.17 o 
  -8   4  18      127.92      121.96     49.87 o 
  -7   4  18        3.77       54.31     41.97 o 
  -6   4  18       13.22       31.11     33.58 o 
  -5   4  18      244.51      263.49     40.23 o 
  -4   4  18        0.09       -5.86     16.83 o 
  -3   4  18      416.55      450.60     45.38 o 
  -2   4  18      374.95      309.63     38.83 o 
  -1   4  18      272.03      242.36     34.58 o 
   0   4  18     1878.51     1918.89     81.78 o 
   1   4  18      156.09      176.80     36.66 o 
   2   4  18       39.46       55.53     18.72 o 
   3   4  18      456.52      531.43     55.92 o 
   4   4  18       42.41       58.81     22.10 o 
   5   4  18      346.53      455.85     44.37 o 
   6   4  18        5.81      -15.80     26.17 o 
   8   4  18        8.65       -3.70     21.97 o 
   9   4  18       42.20       79.00     35.06 o 
  -7   5  18       24.78       34.81     41.23 o 
  -6   5  18      110.35      101.71     47.40 o 
  -5   5  18       19.31       22.96     27.40 o 
  -4   5  18      267.04      259.69     61.84 o 
  -3   5  18      911.31      889.74     61.59 o 
  -2   5  18       49.50       78.75     27.90 o 
  -1   5  18       12.94       15.80     16.79 o 
   0   5  18      217.02      176.34     29.50 o 
   1   5  18      831.47      843.55     59.06 o 
   2   5  18      542.94      638.25     98.63 o 
   3   5  18      269.26      304.53     39.19 o 
   4   5  18      235.54      359.36     40.03 o 
   5   5  18       69.86       59.25     38.27 o 
   6   5  18      186.28      195.28     47.65 o 
   7   5  18      252.77      324.40     57.28 o 
   8   5  18        1.96       19.75     24.93 o 
  -6   6  18      106.57      154.55     47.40 o 
  -5   6  18       51.92       27.65     29.87 o 
  -4   6  18      236.43      183.68     50.12 o 
  -3   6  18      121.38      160.39     30.54 o 
  -2   6  18       59.25       53.64     21.67 o 
  -1   6  18       60.20      101.90     26.26 o 
   0   6  18       30.10       26.01     18.84 o 
   1   6  18      304.24      369.58     43.13 o 
   2   6  18        3.08      -16.39     15.65 o 
   3   6  18      280.06      376.92     42.98 o 
   4   6  18       30.18       85.17     42.46 o 
   5   6  18      856.20      991.22     93.32 o 
   6   6  18       96.44      116.77     38.02 o 
   7   6  18      488.02      640.40     81.72 o 
   8   6  18      112.75      201.45     51.10 o 
  -5   7  18       12.05      -10.86     25.18 o 
  -4   7  18       56.68       26.17     28.14 o 
  -3   7  18        4.53       47.15     29.87 o 
  -2   7  18        1.65       33.70     19.96 o 
  -1   7  18      219.08      277.38     38.13 o 
   0   7  18       95.96       60.07     23.03 o 
   1   7  18        6.80       17.09     30.37 o 
   2   7  18        0.31      -18.14     17.26 o 
   3   7  18      705.34      904.07     99.25 o 
   4   7  18        0.08       11.85     21.73 o 
   5   7  18      266.18      361.18     61.47 o 
   6   7  18       77.00      159.73     45.18 o 
   7   7  18       22.12       31.11     27.65 o 
  -4   8  18       97.28       89.37     39.99 o 
  -3   8  18       51.89       61.72     35.06 o 
  -2   8  18      122.59      226.88     52.09 o 
  -1   8  18      148.03      153.33     31.67 o 
   0   8  18      190.43      280.42     79.12 o 
   1   8  18      375.51      364.80     45.29 o 
   2   8  18       91.59       58.76     39.01 o 
   3   8  18      237.23      242.93     59.50 o 
   4   8  18       83.77       61.97     28.14 o 
   5   8  18      485.43      565.60     78.01 o 
   6   8  18       17.75       54.56     30.61 o 
  -3   9  18       94.20      142.94     47.65 o 
  -2   9  18        1.45       28.39     36.29 o 
  -1   9  18       18.93       38.02     32.59 o 
   0   9  18      126.32      102.64     28.00 o 
   1   9  18       28.66       31.85     34.81 o 
   2   9  18       34.07      -10.86     30.37 o 
   4   9  18        6.56       13.58     21.73 o 
   5   9  18      188.84      183.18     48.39 o 
   1  10  18      186.30      132.33     43.94 o 
   2  10  18       20.55        4.20     31.60 o 
  -4  -7  19      110.49      104.92     38.02 o 
  -3  -7  19       11.57       24.93     28.64 o 
  -2  -7  19      290.20      356.26     42.95 o 
  -1  -7  19       15.43       11.36     16.87 o 
   0  -7  19      311.49      305.39     56.78 o 
   1  -7  19       27.63       38.51     27.16 o 
   2  -7  19       16.47       47.15     34.81 o 
  -5  -6  19       10.79       14.57     26.42 o 
  -4  -6  19      333.98      297.00     56.54 o 
  -3  -6  19        5.80        4.30     18.02 o 
  -2  -6  19        1.13        9.90     25.18 o 
  -1  -6  19       43.75       33.76     18.84 o 
   0  -6  19      372.75      413.52     52.21 o 
   1  -6  19       89.11       78.01     34.07 o 
   2  -6  19      199.63      281.69     53.57 o 
   3  -6  19       34.76       88.14     39.50 o 
   4  -6  19       18.46      -20.24     18.27 o 
  -6  -5  19       20.82       48.39     28.39 o 
  -5  -5  19       15.24        4.94     24.93 o 
  -4  -5  19      461.11      430.38     46.43 o 
  -3  -5  19       55.08       64.52     20.80 o 
  -2  -5  19      180.41      203.91     54.31 o 
  -1  -5  19       30.75       48.61     20.62 o 
   0  -5  19     1272.95     1146.84     67.58 o 
   1  -5  19        1.87       -5.88     30.74 o 
   2  -5  19      413.01      457.71     66.41 o 
   3  -5  19       11.81       19.26     23.45 o 
   4  -5  19       10.09      -13.58     20.24 o 
   5  -5  19        8.91       19.75     24.93 o 
  -7  -4  19      201.60      335.51     68.63 o 
  -6  -4  19        4.32       30.37     37.03 o 
  -5  -4  19      293.11      275.97     57.28 o 
  -4  -4  19       23.43       38.14     19.37 o 
  -3  -4  19      129.78      170.34     30.38 o 
  -2  -4  19      126.11      134.24     25.83 o 
  -1  -4  19       13.75       19.40     17.57 o 
   0  -4  19      155.83      223.12     32.96 o 
   1  -4  19        3.75       18.17     16.47 o 
   2  -4  19      523.44      656.70    129.98 o 
   3  -4  19       96.31       71.59     32.09 o 
   4  -4  19       35.80       25.43     24.44 o 
   5  -4  19       90.87      148.62     40.74 o 
   6  -4  19       42.12       17.03     23.45 o 
  -8  -3  19      412.01      402.17     74.56 o 
  -7  -3  19       37.30       79.99     39.75 o 
  -6  -3  19      190.21      229.72     39.97 o 
  -5  -3  19        1.86       -7.78     17.78 o 
  -4  -3  19      168.84      217.11     33.41 o 
  -3  -3  19       50.51       36.41     19.98 o 
  -2  -3  19      574.01      692.43     57.52 o 
  -1  -3  19      812.54      748.05     55.05 o 
   0  -3  19      523.77      581.92     50.08 o 
   1  -3  19      522.22      529.83     47.03 o 
   2  -3  19      418.32      419.49     44.56 o 
   3  -3  19       66.36       83.42     22.10 o 
   4  -3  19      507.99      446.60     65.92 o 
   5  -3  19      202.14      200.47     45.43 o 
   6  -3  19      224.34      231.33     48.14 o 
   7  -3  19        1.30       36.29     26.17 o 
  -8  -2  19       12.33       43.45     37.77 o 
  -7  -2  19        6.53        1.05     23.95 o 
  -6  -2  19        9.91       49.90     29.87 o 
  -5  -2  19        0.12        5.62     18.54 o 
  -4  -2  19       62.61       88.08     25.73 o 
  -3  -2  19       53.33       68.58     30.12 o 
  -2  -2  19      462.83      493.58     65.30 o 
  -1  -2  19        1.68        9.15     13.74 o 
   0  -2  19       31.72       39.83     17.44 o 
   1  -2  19       96.83       93.68     22.42 o 
   2  -2  19      726.53      701.03     51.97 o 
   3  -2  19      138.80      123.08     25.55 o 
   4  -2  19      778.38      787.07     57.28 o 
   5  -2  19      162.70      168.62     41.72 o 
   6  -2  19       42.35       26.91     26.42 o 
   7  -2  19       12.34        5.93     25.18 o 
  -8  -1  19      102.40      172.70     38.20 o 
  -7  -1  19       28.27       50.93     26.44 o 
  -6  -1  19     1586.42     1522.86     81.90 o 
  -5  -1  19       36.09       82.35     24.52 o 
  -4  -1  19      438.68      483.11     49.40 o 
  -3  -1  19      156.89      105.98     25.48 o 
  -2  -1  19      660.65      660.41     51.75 o 
  -1  -1  19      115.90       75.87     21.99 o 
   0  -1  19      896.51      910.23     57.87 o 
   1  -1  19       16.41       26.98     16.48 o 
   2  -1  19      488.82      506.90     45.42 o 
   3  -1  19      248.35      232.82     45.92 o 
   4  -1  19     1318.06     1292.54     83.69 o 
   5  -1  19      267.47      304.27     36.98 o 
   6  -1  19       83.45       16.05     22.96 o 
   7  -1  19      305.25      379.95     61.23 o 
   8  -1  19       75.69       66.90     31.60 o 
  -8   0  19        2.60       34.81     26.01 o 
  -7   0  19      228.03      244.82     40.59 o 
  -6   0  19       80.31       87.71     28.44 o 
  -5   0  19       81.34       45.66     23.55 o 
  -4   0  19      411.14      421.18     47.07 o 
  -3   0  19      501.48      456.86     55.05 o 
  -2   0  19      143.18      192.36     31.80 o 
  -1   0  19      138.84      144.16     26.04 o 
   0   0  19        0.37        6.16     13.83 o 
   1   0  19       38.54       21.00     14.53 o 
   2   0  19       91.05       54.25     33.33 o 
   3   0  19       10.24       15.32     16.41 o 
   4   0  19        3.18       14.47     15.60 o 
   5   0  19      221.74      204.96     30.89 o 
   6   0  19        1.11       11.71     15.96 o 
   7   0  19      186.38      192.81     44.19 o 
   8   0  19       63.06       78.26     33.08 o 
  -8   1  19       29.17       40.64     29.26 o 
  -7   1  19       61.52       69.65     34.19 o 
  -6   1  19      248.06      308.83     43.37 o 
  -5   1  19      229.87      283.25     40.68 o 
  -4   1  19     2242.76     2285.72     94.13 o 
  -3   1  19      134.62      161.84     31.56 o 
  -2   1  19     1070.57     1106.55     65.52 o 
  -1   1  19      140.66      130.49     25.87 o 
   0   1  19      696.42      811.67     63.57 o 
   1   1  19     1609.45     1257.94     62.82 o 
   2   1  19      223.18      316.96     37.38 o 
   3   1  19       14.46       34.44     16.49 o 
   4   1  19      409.23      368.83     40.06 o 
   5   1  19        2.27        5.15     15.64 o 
   6   1  19      760.94      627.77     50.06 o 
   7   1  19      155.44      113.89     33.95 o 
   8   1  19        0.41       22.22     21.73 o 
  -8   2  19      102.47       42.71     38.51 o 
  -7   2  19      232.50      256.38     58.26 o 
  -6   2  19       91.03       67.37     27.70 o 
  -5   2  19      609.20      610.54    138.75 o 
  -4   2  19       79.22       79.84     26.63 o 
  -3   2  19      584.87      545.10     51.39 o 
  -2   2  19      675.77      714.45     55.60 o 
  -1   2  19      665.96      731.21     54.06 o 
   0   2  19       28.36       20.70     15.44 o 
   1   2  19       21.37       27.17     18.50 o 
   2   2  19       68.98       57.08     43.57 o 
   3   2  19      444.46      363.81     39.40 o 
   4   2  19      159.26      138.82     27.27 o 
   5   2  19      600.79      596.38     98.75 o 
   6   2  19      224.98      235.80     39.25 o 
   7   2  19      187.96      171.17     29.76 o 
   8   2  19       13.42       16.79     27.65 o 
  -8   3  19        5.23      -12.34     32.09 o 
  -7   3  19       52.38       78.26     43.45 o 
  -6   3  19        0.50        5.13     21.09 o 
  -5   3  19       31.92       42.03     22.76 o 
  -4   3  19      106.55      123.66     29.85 o 
  -3   3  19      539.66      617.44     71.47 o 
  -2   3  19     1925.90     1734.25    115.29 o 
  -1   3  19      115.84       66.75     22.86 o 
   0   3  19      123.17      101.06     25.20 o 
   1   3  19      702.83      560.42     48.52 o 
   2   3  19      934.35     1000.76     65.42 o 
   3   3  19     1129.18     1106.87     64.65 o 
   4   3  19        6.56       16.73     17.08 o 
   5   3  19        9.93       17.23     15.33 o 
   6   3  19       28.80       57.73     25.06 o 
   7   3  19        0.63       31.60     30.12 o 
   8   3  19      131.31      126.65     44.19 o 
  -7   4  19       20.47       38.27     40.49 o 
  -6   4  19      203.20      120.23     52.59 o 
  -5   4  19      203.35      165.56     34.67 o 
  -4   4  19      201.93      214.57     70.73 o 
  -3   4  19      571.64      569.89     52.16 o 
  -2   4  19        3.46       10.86     23.58 o 
  -1   4  19      120.62      187.45     32.46 o 
   0   4  19      189.92      198.01     32.21 o 
   1   4  19     2188.66     2046.26     86.78 o 
   2   4  19      288.80      265.92     35.50 o 
   3   4  19      277.75      239.46     34.23 o 
   4   4  19      103.72       95.11     24.20 o 
   5   4  19      277.91      214.96     33.63 o 
   6   4  19        0.15       37.77     33.08 o 
   7   4  19      399.40      513.51     76.29 o 
   8   4  19       67.62       72.34     34.32 o 
  -6   5  19        4.26       38.76     35.06 o 
  -5   5  19      203.92      285.64     62.95 o 
  -4   5  19      196.56      197.54     36.23 o 
  -3   5  19       28.19       69.40     24.17 o 
  -2   5  19       34.66       73.28     22.57 o 
  -1   5  19      421.69      513.61     51.72 o 
   0   5  19      217.46      225.67     34.72 o 
   1   5  19      145.41      128.34     27.03 o 
   2   5  19       95.08      121.97     27.82 o 
   3   5  19      549.65      476.22     48.67 o 
   4   5  19       94.45       90.97     23.96 o 
   5   5  19      303.59      304.15     64.68 o 
   6   5  19       60.02       98.01     43.20 o 
   8   5  19       39.16       72.58     35.80 o 
  -6   6  19       82.74       71.84     39.75 o 
  -5   6  19       49.53       53.82     34.32 o 
  -4   6  19       82.23       93.07     39.99 o 
  -3   6  19      158.63      132.72     29.67 o 
  -2   6  19       30.64       23.77     19.32 o 
  -1   6  19       39.07       13.89     18.74 o 
   0   6  19       74.50       93.31     25.67 o 
   1   6  19      338.44      368.64     64.31 o 
   2   6  19       40.14       70.58     22.84 o 
   3   6  19      976.97     1074.47     76.16 o 
   4   6  19       22.72       16.54     35.30 o 
   5   6  19      195.52      223.92     59.99 o 
   6   6  19        6.65       10.12     22.96 o 
   7   6  19       76.35      101.47     38.27 o 
  -5   7  19      410.12      478.95     82.70 o 
  -4   7  19        5.02       49.62     34.32 o 
  -3   7  19      267.80      302.18     61.97 o 
  -2   7  19        0.78        3.12     19.51 o 
  -1   7  19      458.44      499.68     51.15 o 
   0   7  19       12.24        5.11     19.96 o 
   1   7  19      930.88      942.55     67.38 o 
   2   7  19       35.92       13.50     18.81 o 
   3   7  19      152.33      156.52     52.09 o 
   4   7  19       33.66       55.05     42.71 o 
   6   7  19       18.12       -3.70     24.69 o 
   7   7  19      171.29      257.49     54.07 o 
  -3   8  19       51.50      109.61     39.99 o 
  -2   8  19       23.94       54.31     31.85 o 
  -1   8  19       13.41       11.43     34.93 o 
   0   8  19      127.20      102.30     56.04 o 
   1   8  19       28.75       50.29     22.22 o 
   2   8  19        4.66      -30.86     27.40 o 
   3   8  19      163.03      152.57     53.82 o 
   5   8  19      149.81       74.31     33.58 o 
   6   8  19        0.13       20.49     23.45 o 
  -2   9  19       85.80      128.13     49.87 o 
  -1   9  19      372.51      458.70     77.77 o 
   0   9  19       46.62       42.33     22.87 o 
   1   9  19      288.63      352.54     65.42 o 
   2   9  19        0.28        8.39     33.33 o 
   3   9  19      425.63      614.73     88.14 o 
  -1  -7  20       13.86       -3.81     16.84 o 
  -4  -6  20       14.64       -0.74     26.66 o 
  -3  -6  20      210.93      268.08     38.77 o 
  -2  -6  20        6.78       10.54     16.16 o 
  -1  -6  20      508.02      529.91     50.90 o 
   0  -6  20       30.61       25.56     17.47 o 
   1  -6  20      461.81      491.78     70.61 o 
   2  -6  20       30.75       14.07     24.69 o 
  -6  -5  20       97.74      110.11     39.25 o 
  -5  -5  20       33.35       22.22     23.45 o 
  -4  -5  20      197.67      238.79     35.95 o 
  -3  -5  20      435.47      430.60     49.87 o 
  -2  -5  20       44.45       41.44     18.38 o 
  -1  -5  20       64.45       79.40     22.07 o 
   0  -5  20      340.88      365.73     43.01 o 
   1  -5  20      163.11      193.41     31.58 o 
   2  -5  20       48.10       49.62     28.14 o 
   3  -5  20      432.31      380.93     64.19 o 
   4  -5  20       15.08        8.39     23.45 o 
  -6  -4  20        1.26       -8.89     33.33 o 
  -5  -4  20       40.75       63.60     24.85 o 
  -4  -4  20      122.65      179.05     30.99 o 
  -3  -4  20      864.69      834.46    132.82 o 
  -2  -4  20       10.22       20.55     16.41 o 
  -1  -4  20     1122.15     1193.53     70.65 o 
   0  -4  20        1.34       31.15     17.78 o 
   1  -4  20      223.42      222.26     60.86 o 
   2  -4  20       85.24      134.33     26.53 o 
   3  -4  20      322.42      342.67     60.98 o 
   4  -4  20       83.93       44.93     29.13 o 
   5  -4  20      237.56      219.72     49.87 o 
  -7  -3  20       19.75      -22.47     33.33 o 
  -6  -3  20        4.25       13.64     28.76 o 
  -5  -3  20       36.22       19.15     45.80 o 
  -4  -3  20      292.50      265.01     36.86 o 
  -3  -3  20        2.76       26.95     17.85 o 
  -2  -3  20       17.14        9.19     15.62 o 
  -1  -3  20      244.33      257.75     36.05 o 
   0  -3  20       24.49       48.62     19.26 o 
   1  -3  20      209.94      206.14     32.26 o 
   2  -3  20        5.42       11.53     26.05 o 
   3  -3  20       83.44       84.86     22.84 o 
   4  -3  20      100.48       80.98     35.30 o 
   5  -3  20      427.04      424.63     65.18 o 
   6  -3  20       12.22       -2.22     20.49 o 
  -7  -2  20      204.58      245.93     41.86 o 
  -6  -2  20       45.24       82.28     36.17 o 
  -5  -2  20      637.10      779.12     62.73 o 
  -4  -2  20       81.94      109.82     29.93 o 
  -3  -2  20       64.16       65.48     22.45 o 
  -2  -2  20      398.85      376.01     42.71 o 
  -1  -2  20     1412.59     1396.85     69.89 o 
   0  -2  20       88.13      101.51     24.74 o 
   1  -2  20      305.64      297.50     38.32 o 
   2  -2  20       12.27       -9.42     13.52 o 
   3  -2  20       14.49       24.07     16.79 o 
   4  -2  20        2.94        2.95     15.08 o 
   5  -2  20      862.26      766.56     83.20 o 
   6  -2  20        1.42        0.74     21.97 o 
  -8  -1  20        9.08        8.58     26.62 o 
  -7  -1  20      113.71      169.97     56.29 o 
  -6  -1  20        6.27        7.68     22.86 o 
  -5  -1  20      545.93      538.49     75.54 o 
  -4  -1  20       40.24       33.12     21.11 o 
  -3  -1  20        7.99       18.16     17.56 o 
  -2  -1  20      206.69      214.07     33.58 o 
  -1  -1  20       53.07       60.33     20.52 o 
   0  -1  20       12.07       21.97     17.63 o 
   1  -1  20        6.14       -5.98     13.45 o 
   2  -1  20      541.52      562.12     52.46 o 
   3  -1  20       14.36       12.27     15.43 o 
   4  -1  20        3.76       17.01     22.71 o 
   5  -1  20        0.18       23.18     15.86 o 
   6  -1  20      456.69      405.38     62.21 o 
   7  -1  20       97.33      107.39     35.80 o 
  -8   0  20       20.84       52.79     31.48 o 
  -7   0  20       31.38       52.34     29.60 o 
  -6   0  20       60.33       91.14     30.81 o 
  -5   0  20      928.03      917.31     67.11 o 
  -4   0  20        4.44       13.47     19.90 o 
  -3   0  20      588.01      586.64     53.33 o 
  -2   0  20      304.40      250.24     36.48 o 
  -1   0  20      267.47      269.63     38.27 o 
   0   0  20       37.57       49.56     20.18 o 
   1   0  20      674.45      696.27     52.88 o 
   2   0  20      330.87      321.38     38.48 o 
   3   0  20      401.70      377.36     40.93 o 
   4   0  20      451.98      513.53     47.57 o 
   5   0  20      296.72      234.65     33.41 o 
   6   0  20        0.01       19.90     36.17 o 
   7   0  20      552.54      555.23     71.35 o 
  -8   1  20       30.75       41.29     27.85 o 
  -7   1  20      253.21      341.45     47.64 o 
  -6   1  20      123.06      135.43     32.98 o 
  -5   1  20       46.43       61.66     27.02 o 
  -4   1  20       94.09      105.31     28.79 o 
  -3   1  20      675.64      647.28     56.33 o 
  -2   1  20      223.88      268.15     38.05 o 
  -1   1  20       24.69       49.17     22.14 o 
   0   1  20      347.26      276.19     35.75 o 
   1   1  20        1.77       22.62     15.01 o 
   2   1  20       19.39       24.44     16.58 o 
   3   1  20      170.20      204.76     30.99 o 
   4   1  20     1110.43     1032.56     63.40 o 
   5   1  20      289.58      237.64     33.98 o 
   6   1  20       20.65        7.65     21.73 o 
   7   1  20        0.01       18.53     21.48 o 
   8   1  20      202.32      234.29     47.65 o 
  -7   2  20       37.95      111.54     32.72 o 
  -6   2  20        0.95      -18.78     21.28 o 
  -5   2  20        0.41      -10.28     31.23 o 
  -4   2  20       67.12       94.26     28.08 o 
  -3   2  20      775.32      828.74     62.58 o 
  -2   2  20      327.60      394.92     44.54 o 
  -1   2  20       58.84      115.83     28.14 o 
   0   2  20      106.28      127.75     26.89 o 
   1   2  20      164.86      192.22     31.20 o 
   2   2  20      501.98      433.50     43.87 o 
   3   2  20     2481.49     2247.13     92.09 o 
   4   2  20      105.15      106.05     25.15 o 
   5   2  20        2.13        8.14     14.56 o 
   6   2  20      270.75      272.61     36.86 o 
   7   2  20      239.93      239.82     34.50 o 
   8   2  20       47.97       64.93     33.58 o 
  -7   3  20      108.16      138.99     57.52 o 
  -6   3  20      132.19      135.35     34.33 o 
  -5   3  20      113.38      121.12     31.66 o 
  -4   3  20      297.21      347.02     45.82 o 
  -3   3  20      620.54      708.78     58.37 o 
  -2   3  20      194.24      185.91     32.62 o 
  -1   3  20      468.10      523.91     49.58 o 
   0   3  20      214.82      196.61     33.00 o 
   1   3  20       49.38       95.47     24.55 o 
   2   3  20       21.10       65.26     22.52 o 
   3   3  20      254.87      239.48     49.13 o 
   4   3  20       30.77       56.41     19.41 o 
   5   3  20        3.57       -4.08     15.57 o 
   6   3  20      624.23      621.45     52.33 o 
   7   3  20       24.88       79.25     37.03 o 
   8   3  20      137.23       86.65     40.74 o 
  -7   4  20        1.41       21.73     36.04 o 
  -6   4  20        5.52      -20.74     29.38 o 
  -5   4  20       13.52       14.10     22.58 o 
  -4   4  20      111.54      136.58     30.63 o 
  -3   4  20       42.64       73.66     27.90 o 
  -2   4  20      930.33      962.94    120.35 o 
  -1   4  20      444.16      575.97     94.31 o 
   0   4  20     1491.94     1491.98     74.19 o 
   1   4  20        8.27       19.10     16.52 o 
   2   4  20      104.64      149.25     28.58 o 
   3   4  20      222.58      282.16     38.06 o 
   4   4  20      500.05      526.45     85.79 o 
   5   4  20      755.01      853.17     61.12 o 
   6   4  20       17.42       51.60     33.58 o 
   7   4  20      137.73      119.49     44.19 o 
   8   4  20       51.12       78.26     37.03 o 
  -6   5  20       22.30        3.95     42.22 o 
  -5   5  20      174.71      173.06     47.65 o 
  -4   5  20      217.41      232.72     42.59 o 
  -3   5  20      100.68       94.04     32.59 o 
  -2   5  20      316.79      437.78     47.98 o 
  -1   5  20       66.37       48.50     21.08 o 
   0   5  20      157.84      210.01     35.35 o 
   1   5  20      344.19      332.98     80.61 o 
   2   5  20     1295.72     1332.93     76.74 o 
   3   5  20       41.01       39.61     21.00 o 
   4   5  20       70.45      105.81     25.94 o 
   5   5  20       11.66       21.48     30.86 o 
   6   5  20       76.06       38.76     36.54 o 
   7   5  20        5.47       32.83     32.59 o 
  -5   6  20        0.43       25.18     30.12 o 
  -4   6  20      168.65      194.05     54.56 o 
  -3   6  20       74.71       20.34     41.48 o 
  -2   6  20      107.93      112.22     28.45 o 
  -1   6  20      132.59      163.44     33.86 o 
   0   6  20      424.33      440.94     48.01 o 
   1   6  20       13.90       55.59     21.11 o 
   2   6  20      275.70      267.72     43.20 o 
   3   6  20      154.83      127.67     28.95 o 
   4   6  20      273.95      277.74     65.92 o 
   5   6  20      152.15      244.66     58.76 o 
   6   6  20      717.24      792.48    102.21 o 
  -4   7  20       92.23       97.27     41.72 o 
  -3   7  20       63.05       90.85     34.07 o 
  -2   7  20        0.06       11.44     25.06 o 
  -1   7  20        0.21       22.33     20.27 o 
   0   7  20      208.01      232.05     43.45 o 
   1   7  20      123.90      134.70     30.18 o 
   2   7  20       31.00       45.15     21.11 o 
   3   7  20        1.92      -38.88     25.92 o 
   4   7  20      247.88      306.13     68.39 o 
   5   7  20        3.62       41.23     39.99 o 
  -3   8  20        2.17        4.20     30.37 o 
  -2   8  20       15.36      -18.76     25.68 o 
  -1   8  20      117.12      128.60     31.42 o 
   0   8  20      324.11      378.09     85.42 o 
   1   8  20       36.07       40.85     22.57 o 
   2   8  20      341.33      315.02     65.42 o 
   3   8  20       21.88       19.50     38.02 o 
   4   8  20      266.41      249.59     63.69 o 
   5   8  20       59.49       99.25     44.44 o 
   0   9  20       10.00       41.97     32.59 o 
   1   9  20       16.74       24.19     35.30 o 
   2   9  20       16.62        7.90     33.58 o 
  -3  -6  21       66.47       78.57     27.40 o 
  -2  -6  21      245.07      204.77     33.98 o 
  -1  -6  21      141.54      167.73     31.93 o 
   0  -6  21        0.59       -4.44     24.56 o 
   1  -6  21      301.83      221.94     50.86 o 
  -5  -5  21      153.38      127.88     36.04 o 
  -4  -5  21       44.23       37.11     21.56 o 
  -3  -5  21      122.37      157.75     30.48 o 
  -2  -5  21        2.77       24.91     17.20 o 
  -1  -5  21      222.01      173.34     31.67 o 
   0  -5  21        1.04        4.28     15.18 o 
   1  -5  21       14.77        6.76     15.56 o 
   2  -5  21       33.81       64.68     33.08 o 
   3  -5  21        3.02       21.23     27.65 o 
  -6  -4  21      101.79      139.98     51.10 o 
  -5  -4  21       63.00       98.92     25.16 o 
  -4  -4  21       62.73       36.88     21.12 o 
  -3  -4  21      376.41      401.43     47.13 o 
  -2  -4  21        5.64       39.28     17.66 o 
  -1  -4  21        1.10       33.97     22.71 o 
   0  -4  21      214.12      222.56     55.18 o 
   1  -4  21       68.98       77.34     23.04 o 
   2  -4  21      223.10      212.56     53.33 o 
   3  -4  21        2.02        4.69     21.73 o 
   4  -4  21        1.77       23.70     24.19 o 
  -6  -3  21        4.15       -7.20     22.69 o 
  -5  -3  21      366.63      370.84     50.40 o 
  -4  -3  21        0.13       20.89     19.51 o 
  -3  -3  21      727.26      717.50     59.53 o 
  -2  -3  21       21.07       33.68     17.96 o 
  -1  -3  21      640.33      528.26    108.26 o 
   0  -3  21      281.19      300.26     39.70 o 
   1  -3  21       58.82       49.40     19.28 o 
   2  -3  21       76.57      105.82     24.08 o 
   3  -3  21       19.60       55.63     32.71 o 
   4  -3  21      118.85      168.37     42.46 o 
   5  -3  21       67.34       69.13     32.83 o 
  -7  -2  21        5.04       26.64     25.31 o 
  -6  -2  21      414.03      458.66     53.75 o 
  -5  -2  21        2.33       21.14     22.82 o 
  -4  -2  21       43.50       57.27     24.97 o 
  -3  -2  21        1.22       15.28     18.17 o 
  -2  -2  21       58.88       67.27     22.96 o 
  -1  -2  21       41.06       43.03     33.21 o 
   0  -2  21        0.72      -10.57     26.05 o 
   1  -2  21      434.85      386.76     43.10 o 
   2  -2  21        6.22       19.76     44.93 o 
   3  -2  21        2.18        9.92     25.06 o 
   4  -2  21      124.49      154.56     28.40 o 
   5  -2  21       12.06        0.00     21.73 o 
   6  -2  21       61.69       42.46     28.88 o 
  -7  -1  21      172.33      163.75     36.52 o 
  -6  -1  21        1.49       19.41     23.36 o 
  -5  -1  21      823.49      855.64     67.87 o 
  -4  -1  21       93.20       70.62     31.23 o 
  -3  -1  21      292.30      328.70     43.55 o 
  -2  -1  21        6.02       -4.39     15.39 o 
  -1  -1  21     1802.29     1627.42     78.37 o 
   0  -1  21        2.73       -0.10     15.78 o 
   1  -1  21      908.25      873.66     60.62 o 
   2  -1  21        4.72       -3.18     15.10 o 
   3  -1  21      628.57      637.73     53.05 o 
   4  -1  21       87.85      144.53     28.08 o 
   5  -1  21      128.47      140.27     36.04 o 
   6  -1  21      162.01      202.19     44.44 o 
  -7   0  21      101.88      113.80     32.98 o 
  -6   0  21       59.63       52.12     33.21 o 
  -5   0  21        1.20       13.77     21.99 o 
  -4   0  21      535.77      588.61     70.36 o 
  -3   0  21      293.57      296.90     47.89 o 
  -2   0  21      272.33      306.38     47.15 o 
  -1   0  21        2.20        9.16     18.31 o 
   0   0  21      825.86      691.95     55.69 o 
   1   0  21        1.08       -1.86     14.65 o 
   2   0  21      335.31      309.48     37.93 o 
   3   0  21      483.19      403.14     43.55 o 
   4   0  21       17.48       30.29     17.91 o 
   5   0  21       24.81       33.04     18.63 o 
   6   0  21       56.44       51.29     20.51 o 
   7   0  21       12.28       -4.94     19.26 o 
  -7   1  21        0.73       12.75     22.34 o 
  -6   1  21       15.07       24.45     27.41 o 
  -5   1  21      469.14      421.72     50.41 o 
  -4   1  21       57.24       65.29     28.37 o 
  -3   1  21      218.30      303.45     42.42 o 
  -2   1  21      203.36      194.48     34.39 o 
  -1   1  21      491.00      489.95     60.86 o 
   0   1  21      121.21       71.61     26.42 o 
   1   1  21      742.91      707.26     83.69 o 
   2   1  21        8.13       11.69     16.07 o 
   3   1  21      619.14      508.28     48.04 o 
   4   1  21       27.23       16.14     16.41 o 
   5   1  21      340.04      300.64     38.50 o 
   6   1  21        0.12       23.54     17.78 o 
   7   1  21        5.61       -9.97     15.53 o 
  -7   2  21      192.90      215.52     41.30 o 
  -6   2  21       83.77      111.54     31.25 o 
  -5   2  21      132.67      186.76     36.59 o 
  -4   2  21      133.86      114.38     31.41 o 
  -3   2  21      155.12      211.93     75.67 o 
  -2   2  21     1513.27     1357.73     77.76 o 
  -1   2  21      723.54      606.19     54.24 o 
   0   2  21      742.65      735.51     69.50 o 
   1   2  21       36.66       31.79     20.00 o 
   2   2  21      740.51      721.70     56.24 o 
   3   2  21        1.47      -15.55     13.49 o
[truncated: 23,402 more chars]
